# Supplementary material for: Immune-Related RNA-Binding Protein-Based Signature With Predictive and Prognostic Implications in Patients With Lung Adenocarcinoma
Source: Front Mol Biosci. 2022 May 13;9:807622. doi: 10.3389/fmolb.2022.807622 (PMC9136055; doi:10.3389/fmolb.2022.807622)
Supplement: Supplementary file 1 [file Table2.XLSX]

## Sheet: Sumpplementary_table1_unicox_RB
	uni_cox_sig_genes	beta	Hazard_Ratio	z_pvalue	Wald_pvalue	Likelihood_pvalue
1	HNRNPL	0.593725	1.81072	0.00244875	0.00244875	0.00269921
2	HNRNPK	0.58458	1.79424	0.00257003	0.00257003	0.00217129
3	HNRNPR	0.423137	1.52674	0.00270723	0.00270723	0.00261246
4	HNRNPA3	0.293353	1.34092	0.039173	0.039173	0.0375077
5	HNRNPA1	0.323971	1.38261	0.0304516	0.0304516	0.030213
6	HNRNPA0	0.388053	1.47411	0.00777182	0.00777182	0.00689484
7	HNRNPA2B1	0.465048	1.59209	0.00252078	0.00252078	0.00228465
8	HNRNPF	0.396888	1.48719	0.00524118	0.00524118	0.00476593
9	RBM14	0.355258	1.42655	0.028622	0.028622	0.0264233
10	HNRNPH3	0.291695	1.33869	0.0363622	0.0363622	0.0344037
11	TRA2B	0.369015	1.44631	0.0380422	0.0380422	0.0395185
12	YBX1	0.363787	1.43877	0.00846746	0.00846746	0.00945141
13	PCBP1	0.302089	1.35268	0.0476265	0.0476265	0.0434345
14	HNRNPC	0.663525	1.94162	0.00014272	0.00014272	0.000158545
15	ELAVL1	0.489643	1.63173	0.0102673	0.0102673	0.00939635
16	TARDBP	0.414615	1.51379	0.0252579	0.0252579	0.0222276
17	HNRNPD	0.429911	1.53712	0.00382989	0.00382989	0.00344779
18	HNRNPU	0.41517	1.51463	0.00449203	0.00449203	0.00367033
19	PUF60	0.25896	1.29558	0.0372201	0.0372201	0.0381093
20	PCBP2	0.448969	1.5667	0.00658468	0.00658468	0.00671625
21	SRSF9	0.414727	1.51396	0.00286946	0.00286946	0.00292348
22	SRSF1	0.543445	1.72193	0.00339111	0.00339111	0.00319257
23	SSB	0.358665	1.43142	0.00895673	0.00895673	0.0102437
24	SF3B4	0.30722	1.35964	0.0143574	0.0143574	0.0136897
25	GRSF1	0.299635	1.34937	0.0472998	0.0472998	0.0486053
26	FUBP1	0.293922	1.34168	0.0252715	0.0252715	0.0246054
27	HNRNPAB	0.469869	1.59978	0.000658561	0.000658561	0.000666092
28	G3BP1	0.420181	1.52224	0.00393367	0.00393367	0.00329473
29	DHX36	0.31899	1.37574	0.0197831	0.0197831	0.0200746
30	U2SURP	0.341018	1.40638	0.00690626	0.00690626	0.00771445
31	HNRNPUL1	0.278339	1.32093	0.0356746	0.0356746	0.0326974
32	DDX21	0.232259	1.26145	0.0144135	0.0144135	0.0133789
33	ALYREF	0.323214	1.38156	0.00225646	0.00225646	0.00240555
34	CIRBP	-0.271528	0.762214	0.00891434	0.00891434	0.00994154
35	CSDE1	0.268162	1.30756	0.038139	0.038139	0.036616
36	FUBP3	0.372355	1.45115	0.0119862	0.0119862	0.0115754
37	KHDRBS1	0.492632	1.63662	0.00313406	0.00313406	0.0031811
38	TAF15	0.273392	1.31441	0.0185418	0.0185418	0.0149666
39	PABPC1	0.310297	1.36383	0.0025719	0.0025719	0.0026793
40	RSL1D1	0.271243	1.31159	0.041509	0.041509	0.0421309
41	IGF2BP3	0.15964	1.17309	0.000627827	0.000627827	0.000824692
42	ATXN2L	0.259279	1.296	0.0433086	0.0433086	0.0397505
43	DARS1	0.474394	1.60704	0.000927834	0.000927834	0.000960122
44	NIFK	0.327789	1.3879	0.00609617	0.00609617	0.00888799
45	NOP2	0.35293	1.42323	0.00102525	0.00102525	0.00117496
46	RARS1	0.408912	1.50518	0.0026252	0.0026252	0.00331343
47	DDX56	0.626769	1.87155	2.68403e-05	2.68403e-05	3.66917e-05
48	RPL4	0.253386	1.28838	0.0418665	0.0418665	0.0446876
49	FBL	0.313454	1.36814	0.0118196	0.0118196	0.0131677
50	LARP4	0.266156	1.30494	0.0354054	0.0354054	0.0363817
51	RAVER1	0.247131	1.28035	0.0271317	0.0271317	0.0234744
52	SRPK1	0.309215	1.36235	0.00549509	0.00549509	0.00541553
53	FTSJ3	0.403055	1.49639	0.00377511	0.00377511	0.00333877
54	DDX52	0.447824	1.5649	0.00123145	0.00123145	0.0014191
55	RRP1	0.317543	1.37375	0.0174088	0.0174088	0.0168087
56	LSM14A	0.30962	1.36291	0.0153922	0.0153922	0.0167704
57	PRPF40A	0.284939	1.32968	0.0372282	0.0372282	0.0378635
58	GTPBP4	0.272808	1.31365	0.0152062	0.0152062	0.0153415
59	EIF2S1	0.514419	1.67267	0.000195549	0.000195549	0.00018628
60	RRS1	0.204392	1.22678	0.0183338	0.0183338	0.0224393
61	YBX3	0.295559	1.34388	0.0126166	0.0126166	0.0118038
62	FXR1	0.453621	1.574	0.000346727	0.000346727	0.000468009
63	EIF4H	0.429467	1.53644	0.00286288	0.00286288	0.00232245
64	NSUN2	0.221624	1.2481	0.0301317	0.0301317	0.0319801
65	DDX23	0.401669	1.49432	0.00525887	0.00525887	0.00619345
66	FIP1L1	0.330171	1.39121	0.014878	0.014878	0.0172147
67	AIMP1	0.380874	1.46356	0.0294439	0.0294439	0.0321065
68	EBNA1BP2	0.299914	1.34974	0.0357304	0.0357304	0.0380179
69	PTBP3	0.29904	1.34856	0.0191509	0.0191509	0.0184075
70	RRP1B	0.37283	1.45184	0.00210006	0.00210006	0.00214827
71	TNPO1	0.441002	1.55426	0.000514127	0.000514127	0.000466904
72	DKC1	0.25884	1.29543	0.0313953	0.0313953	0.0325623
73	KRR1	0.306163	1.3582	0.0437526	0.0437526	0.046466
74	RPS19	0.212273	1.23648	0.0333661	0.0333661	0.0350288
75	NOL10	0.287998	1.33375	0.0366216	0.0366216	0.0384823
76	RBM15	0.462445	1.58795	0.00717859	0.00717859	0.00771629
77	EIF4A3	0.341771	1.40744	0.00331312	0.00331312	0.00366596
78	FAM98A	0.366023	1.44199	0.0163837	0.0163837	0.0165027
79	EIF4G1	0.34908	1.41776	0.00153115	0.00153115	0.00118177
80	DDX10	0.334926	1.39784	0.00706537	0.00706537	0.00763528
81	RPS16	0.192736	1.21256	0.0469556	0.0469556	0.0497468
82	RNPS1	0.339429	1.40415	0.0464461	0.0464461	0.0449609
83	EIF5B	0.319997	1.37712	0.00325407	0.00325407	0.00290477
84	NPM1	0.287426	1.33299	0.0118264	0.0118264	0.0123155
85	SNRPD2	0.285271	1.33012	0.00571969	0.00571969	0.00759605
86	PRPF31	0.349916	1.41895	0.0344877	0.0344877	0.0323984
87	HEATR1	0.294782	1.34283	0.00967984	0.00967984	0.00908457
88	UTP15	0.338722	1.40315	0.022914	0.022914	0.0247322
89	AATF	0.361749	1.43584	0.00832248	0.00832248	0.00708072
90	WDR3	0.338606	1.40299	0.0036549	0.0036549	0.00351552
91	WDR36	0.399612	1.49125	0.00527255	0.00527255	0.00496111
92	DCAF13	0.260992	1.29822	0.0235273	0.0235273	0.0243765
93	PHF5A	0.328459	1.38883	0.0053228	0.0053228	0.00633978
94	ZC3H18	0.279623	1.32263	0.0402417	0.0402417	0.0377147
95	SRP72	0.303688	1.35485	0.0154861	0.0154861	0.0157303
96	AIMP2	0.322699	1.38085	0.00802916	0.00802916	0.00837517
97	TSR1	0.336422	1.39993	0.00732495	0.00732495	0.00819659
98	SF3B6	0.380754	1.46339	0.00728009	0.00728009	0.00774691
99	NOC4L	0.31628	1.37201	0.0189306	0.0189306	0.0183613
100	IGF2BP2	0.138558	1.14862	0.0106172	0.0106172	0.0110389
101	ZC3H14	0.281184	1.3247	0.0236003	0.0236003	0.028881
102	XRCC6	0.503482	1.65447	0.000641989	0.000641989	0.000648288
103	DNTTIP2	0.406125	1.50099	0.00318784	0.00318784	0.00358276
104	MRTO4	0.296844	1.34561	0.032188	0.032188	0.0327981
105	WDR75	0.402004	1.49482	0.00794035	0.00794035	0.00857958
106	WDR43	0.269062	1.30874	0.0179988	0.0179988	0.0187997
107	RBM42	0.395195	1.48467	0.000902209	0.000902209	0.000997116
108	ZCRB1	0.357127	1.42922	0.0170173	0.0170173	0.0172067
109	XRCC5	0.527965	1.69548	0.000236754	0.000236754	0.000275005
110	ETF1	0.379452	1.46148	0.00853753	0.00853753	0.00766205
111	EIF3D	0.393957	1.48284	0.00857701	0.00857701	0.00984982
112	EIF2S3	0.377468	1.45859	0.00147243	0.00147243	0.00183619
113	CSTF3	0.325864	1.38523	0.028663	0.028663	0.0318375
114	SNRPB	0.211047	1.23497	0.0439359	0.0439359	0.0452318
115	NOL11	0.395533	1.48517	0.00344065	0.00344065	0.00342821
116	SLIRP	0.388133	1.47423	0.00490361	0.00490361	0.0055529
117	RPL38	0.247968	1.28142	0.040635	0.040635	0.0422688
118	STRAP	0.397818	1.48857	0.000151785	0.000151785	0.000207649
119	LYAR	0.483529	1.62179	1.77464e-05	1.77464e-05	3.02051e-05
120	NIP7	0.372151	1.45085	0.010363	0.010363	0.0109978
121	FARSB	0.503508	1.65452	0.000398619	0.000398619	0.000446122
122	PNO1	0.273198	1.31416	0.0296615	0.0296615	0.0298365
123	PRMT1	0.313699	1.36848	0.0249009	0.0249009	0.0260469
124	MRPL37	0.424722	1.52917	0.00312394	0.00312394	0.00361731
125	KNOP1	0.371542	1.44997	0.00634333	0.00634333	0.0066238
126	EIF6	0.50846	1.66273	0.000409067	0.000409067	0.000340779
127	ADAR	0.240272	1.27159	0.0399335	0.0399335	0.0383646
128	RTCA	0.393902	1.48275	0.00539879	0.00539879	0.00564904
129	SNW1	0.531974	1.70229	0.00118699	0.00118699	0.00121095
130	ERH	0.357489	1.42973	0.00862042	0.00862042	0.00951133
131	KPNA2	0.313594	1.36833	2.18248e-05	2.18248e-05	1.88937e-05
132	ERAL1	0.306607	1.35881	0.043671	0.043671	0.0438013
133	CPSF2	0.456198	1.57806	0.0018446	0.0018446	0.00190956
134	ISG20L2	0.307441	1.35994	0.0350919	0.0350919	0.0352048
135	RAN	0.357426	1.42965	0.00136283	0.00136283	0.00141383
136	PRKDC	0.211014	1.23493	0.0111453	0.0111453	0.0108957
137	EIF3B	0.476479	1.61039	7.21306e-05	7.21306e-05	8.20366e-05
138	SRP68	0.350081	1.41918	0.020414	0.020414	0.0188641
139	CPSF3	0.292118	1.33926	0.0349024	0.0349024	0.0373599
140	RRP7A	0.281644	1.32531	0.0379915	0.0379915	0.0398617
141	SNU13	0.353051	1.4234	0.0298371	0.0298371	0.0303961
142	FYTTD1	0.322202	1.38016	0.016438	0.016438	0.0164355
143	SYMPK	0.308825	1.36182	0.00489124	0.00489124	0.0061776
144	SNRPA1	0.409645	1.50628	0.00114146	0.00114146	0.00140562
145	HARS2	0.319394	1.37629	0.0310671	0.0310671	0.0283011
146	REXO4	0.448072	1.56529	0.00532905	0.00532905	0.00558463
147	NOP16	0.336976	1.40071	0.00484588	0.00484588	0.00561476
148	LSM4	0.298996	1.3485	0.0164395	0.0164395	0.0177164
149	MOV10	0.291055	1.33784	0.0137026	0.0137026	0.0134339
150	HSP90AA1	0.342554	1.40854	0.00297626	0.00297626	0.00299226
151	ABCE1	0.325085	1.38415	0.00851988	0.00851988	0.00898211
152	UTP6	0.340794	1.40606	0.0308205	0.0308205	0.0311252
153	EIF1AX	0.255007	1.29047	0.0449466	0.0449466	0.0449149
154	LSM3	0.395087	1.48451	0.0144226	0.0144226	0.0154608
155	EIF3E	0.285641	1.33062	0.00984432	0.00984432	0.0101413
156	NMD3	0.308946	1.36199	0.009013	0.009013	0.00894188
157	SRP19	0.455702	1.57728	0.013023	0.013023	0.0126653
158	MRPS5	0.485412	1.62484	0.00281654	0.00281654	0.00313059
159	MRPL1	0.286904	1.3323	0.0341663	0.0341663	0.0366905
160	MRPL13	0.293514	1.34113	0.00291616	0.00291616	0.00342701
161	EIF2S2	0.465674	1.59309	0.00209078	0.00209078	0.00214948
162	NCBP1	0.417954	1.51885	0.00286926	0.00286926	0.00280049
163	ZC3H15	0.510846	1.6667	0.000639598	0.000639598	0.000712066
164	GARS1	0.393611	1.48232	0.00060296	0.00060296	0.00070988
165	HSPD1	0.389992	1.47697	0.000192734	0.000192734	0.000258653
166	SNRPE	0.420425	1.52261	0.000932612	0.000932612	0.000929924
167	VARS1	0.22712	1.25498	0.0403697	0.0403697	0.0398936
168	TNPO3	0.258986	1.29562	0.0383896	0.0383896	0.0381894
169	MRPS35	0.32302	1.38129	0.00272605	0.00272605	0.00336789
170	TEX10	0.371784	1.45032	0.0095031	0.0095031	0.0115709
171	EEF1E1	0.29511	1.34327	0.0138558	0.0138558	0.0152903
172	CSE1L	0.285492	1.33042	0.00525216	0.00525216	0.00604856
173	IMP4	0.468521	1.59763	0.00646882	0.00646882	0.00730716
174	IPO5	0.243687	1.27594	0.0431238	0.0431238	0.0439296
175	EIF3J	0.455361	1.57674	0.000860714	0.000860714	0.000880757
176	EIF5A	0.545187	1.72493	9.65924e-06	9.65924e-06	1.08213e-05
177	RBM27	0.427798	1.53388	0.00831823	0.00831823	0.00784201
178	BTF3	0.254583	1.28992	0.0397779	0.0397779	0.0389927
179	SMNDC1	0.519281	1.68082	0.00128754	0.00128754	0.00129866
180	MRPS27	0.33001	1.39098	0.0168604	0.0168604	0.0166634
181	BZW1	0.481084	1.61783	4.33302e-05	4.33302e-05	4.28595e-05
182	TCOF1	0.347713	1.41583	0.00390339	0.00390339	0.0034228
183	PWP1	0.455017	1.5762	0.00534477	0.00534477	0.00541661
184	LSG1	0.233469	1.26297	0.0399297	0.0399297	0.0440101
185	ENO1	0.393349	1.48194	0.00115434	0.00115434	0.000994556
186	DRG1	0.276075	1.31795	0.0381539	0.0381539	0.0417373
187	C1orf131	0.360159	1.43356	0.0314508	0.0314508	0.0319226
188	CCT4	0.419383	1.52102	0.000546072	0.000546072	0.000518026
189	PKM	0.501267	1.65081	4.40203e-05	4.40203e-05	4.067e-05
190	NCBP2	0.341825	1.40751	0.0126314	0.0126314	0.0138847
191	KPNB1	0.31662	1.37248	0.00876165	0.00876165	0.00819749
192	FCF1	0.404	1.4978	0.00756292	0.00756292	0.0065307
193	PRPF4	0.389819	1.47671	0.0037486	0.0037486	0.0039951
194	PARP1	0.241542	1.27321	0.039224	0.039224	0.0390627
195	MRPL3	0.352637	1.42281	0.0087725	0.0087725	0.00878676
196	MAGOHB	0.426315	1.5316	0.00145296	0.00145296	0.00155942
197	DENR	0.4247	1.52913	0.00124957	0.00124957	0.00129954
198	PABPC1L	-0.112205	0.893861	0.0468258	0.0468258	0.0472707
199	SNRNP27	0.377776	1.45904	0.0171105	0.0171105	0.017092
200	EIF3H	0.349118	1.41782	0.00558576	0.00558576	0.00577661
201	POP1	0.295654	1.34401	0.0107595	0.0107595	0.0125366
202	MRPL11	0.305567	1.35739	0.0100533	0.0100533	0.0113509
203	XPO1	0.272266	1.31294	0.0460566	0.0460566	0.0466936
204	PELO	0.348167	1.41647	0.00527338	0.00527338	0.00570702
205	MRPS11	0.466238	1.59399	0.00352789	0.00352789	0.00400445
206	WBP11	0.38778	1.47371	0.00208016	0.00208016	0.00215012
207	EXOSC2	0.350694	1.42005	0.0136102	0.0136102	0.0145904
208	CCT3	0.415783	1.51556	0.000422689	0.000422689	0.000444187
209	ZNF207	0.453119	1.57321	0.0201306	0.0201306	0.0191724
210	NOP10	0.347803	1.41595	0.00532553	0.00532553	0.00617519
211	C1QBP	0.30132	1.35164	0.00505248	0.00505248	0.00541884
212	LSM11	0.382565	1.46604	0.0124069	0.0124069	0.0133237
213	DAP3	0.331957	1.39369	0.0216629	0.0216629	0.0220753
214	VIRMA	0.277975	1.32045	0.0402859	0.0402859	0.0412148
215	MRPS9	0.376248	1.45681	0.00731044	0.00731044	0.00941183
216	DIS3	0.295723	1.3441	0.0472119	0.0472119	0.0479969
217	LARP6	0.198614	1.21971	0.0100764	0.0100764	0.0115506
218	IWS1	0.374957	1.45493	0.0168851	0.0168851	0.0165319
219	NACA	0.468251	1.5972	0.00269404	0.00269404	0.00293968
220	MRPL28	0.373777	1.45321	0.0119822	0.0119822	0.0112964
221	EIF3I	0.345359	1.4125	0.0307416	0.0307416	0.0315168
222	TBRG4	0.434517	1.54422	0.000777005	0.000777005	0.000840186
223	MRPS18C	0.440456	1.55342	0.0202525	0.0202525	0.0219338
224	STIP1	0.396412	1.48648	0.00164988	0.00164988	0.00177822
225	RANBP1	0.321083	1.37862	0.00178127	0.00178127	0.00234914
226	LSM5	0.416186	1.51617	0.00160704	0.00160704	0.00177069
227	RCC2	0.262827	1.3006	0.0178385	0.0178385	0.0189777
228	PUS1	0.240092	1.27137	0.0406749	0.0406749	0.0410046
229	IPO7	0.223257	1.25014	0.0487324	0.0487324	0.0474758
230	CCT2	0.193653	1.21368	0.00440359	0.00440359	0.00792498
231	TCP1	0.393526	1.4822	0.000935281	0.000935281	0.00118927
232	DDX60L	0.198335	1.21937	0.0225759	0.0225759	0.0222859
233	HARS1	0.435347	1.5455	0.0173067	0.0173067	0.0169356
234	SSBP1	0.428361	1.53474	0.00342356	0.00342356	0.00391874
235	MRPL15	0.338823	1.4033	0.000473795	0.000473795	0.000561195
236	MRPL22	0.366014	1.44197	0.011495	0.011495	0.0130677
237	RDX	0.278235	1.3208	0.00247693	0.00247693	0.00290673
238	MRPL39	0.247054	1.28025	0.0441711	0.0441711	0.0464591
239	BCAS2	0.285991	1.33108	0.0359808	0.0359808	0.0351405
240	MTDH	0.250519	1.28469	0.0265969	0.0265969	0.0255882
241	MRPL16	0.473663	1.60587	0.00665296	0.00665296	0.00750413
242	ZCCHC9	0.394552	1.48372	0.0154003	0.0154003	0.0166288
243	MDH2	0.366454	1.44261	0.00585055	0.00585055	0.00587384
244	URB2	0.260618	1.29773	0.0285957	0.0285957	0.028089
245	MRPL19	0.338023	1.40217	0.0158061	0.0158061	0.0159408
246	DNAJA1	0.347058	1.4149	0.00719527	0.00719527	0.00690756
247	YARS2	0.429425	1.53637	0.000320249	0.000320249	0.000547805
248	NAF1	0.367113	1.44356	0.0217382	0.0217382	0.0208741
249	MRPL44	0.5066	1.65964	0.00247886	0.00247886	0.00223004
250	HSPA9	0.429927	1.53715	0.000626274	0.000626274	0.000608981
251	CCDC137	0.3962	1.48617	0.00120645	0.00120645	0.00118045
252	CCT5	0.280322	1.32356	0.00341324	0.00341324	0.00371982
253	CCT6A	0.390934	1.47836	3.17451e-06	3.17451e-06	2.4271e-05
254	EIF3M	0.573419	1.77432	0.000325564	0.000325564	0.000461381
255	TXN	0.285881	1.33093	0.000767545	0.000767545	0.000978314
256	GPKOW	0.289957	1.33637	0.0302482	0.0302482	0.0350578
257	NUFIP1	0.301128	1.35138	0.0397256	0.0397256	0.0437058
258	EIF3K	0.30432	1.3557	0.0297936	0.0297936	0.0319954
259	SET	0.398657	1.48982	0.00215073	0.00215073	0.00235046
260	UBA1	0.27409	1.31533	0.0392155	0.0392155	0.037263
261	LLPH	0.388096	1.47417	0.00330427	0.00330427	0.00487508
262	MRPL9	0.29413	1.34196	0.0251347	0.0251347	0.0262605
263	MRPL21	0.278395	1.32101	0.0173268	0.0173268	0.0223291
264	MRPS10	0.309732	1.36306	0.00880244	0.00880244	0.0102383
265	RTRAF	0.454801	1.57586	0.00164522	0.00164522	0.00291813
266	GFM1	0.356675	1.42857	0.00816261	0.00816261	0.00842183
267	CCT8	0.480228	1.61644	0.000492584	0.000492584	0.000588824
268	CCT7	0.478636	1.61387	0.000984542	0.000984542	0.00112401
269	IARS2	0.307237	1.35966	0.0129048	0.0129048	0.0115303
270	WDR74	0.419342	1.52096	0.0139859	0.0139859	0.014416
271	RAMAC	0.382986	1.46666	0.00654444	0.00654444	0.00688948
272	MRPS24	0.333428	1.39574	0.00149407	0.00149407	0.00167397
273	PEBP1	-0.327998	0.720364	0.00669056	0.00669056	0.00774196
274	HMGB2	0.213345	1.23781	0.00983687	0.00983687	0.0110386
275	PPIA	0.542996	1.72116	7.1805e-05	7.1805e-05	9.01893e-05
276	PGK1	0.204187	1.22653	0.0216734	0.0216734	0.0212591
277	MTIF2	0.356606	1.42847	0.0136861	0.0136861	0.0149466
278	CWC27	0.370732	1.44879	0.0110495	0.0110495	0.0111633
279	PRMT3	0.28859	1.33454	0.0412258	0.0412258	0.0424825
280	HSPE1	0.297156	1.34603	0.00827863	0.00827863	0.0086343
281	FKBP4	0.405174	1.49956	1.64002e-06	1.64002e-06	2.60086e-06
282	LRRC59	0.373808	1.45326	0.00398978	0.00398978	0.00380195
283	LDHB	0.148432	1.16001	0.035713	0.035713	0.0364344
284	DDX41	0.354651	1.42568	0.0257896	0.0257896	0.0270539
285	RPP30	0.349172	1.41789	0.0470804	0.0470804	0.0498628
286	IPO9	0.305712	1.35759	0.0141668	0.0141668	0.0144039
287	ERI1	0.241866	1.27362	0.0449482	0.0449482	0.0491542
288	TOP2A	0.165691	1.18021	0.0016366	0.0016366	0.00157142
289	LMNA	0.234631	1.26444	0.028885	0.028885	0.0261945
290	ANXA2	0.296881	1.34566	0.00168477	0.00168477	0.00152039
291	CLNS1A	0.300876	1.35104	0.0430316	0.0430316	0.0440752
292	MAPRE1	0.286097	1.33122	0.032533	0.032533	0.0328693
293	ACTN4	0.317917	1.37426	0.00199552	0.00199552	0.00178969
294	ARCN1	0.282179	1.32602	0.0259795	0.0259795	0.0248161
295	TFAM	0.350529	1.41982	0.00578371	0.00578371	0.00560432
296	HSPA4	0.567071	1.76309	7.37962e-05	7.37962e-05	5.92972e-05
297	KTN1	0.262065	1.29961	0.0152463	0.0152463	0.0148253
298	SPATS2	0.360769	1.43443	0.00227382	0.00227382	0.00274258
299	RPL39L	0.114494	1.12131	0.0379453	0.0379453	0.0378762
300	DSP	0.115334	1.12225	0.0186887	0.0186887	0.0165988
301	BZW2	0.359489	1.4326	0.000629636	0.000629636	0.000736969
302	GART	0.285303	1.33016	0.0185521	0.0185521	0.0200778
303	MRPS34	0.353309	1.42377	0.0163516	0.0163516	0.0152922
304	LBR	0.311516	1.36549	0.00643651	0.00643651	0.00663929
305	MRPL10	0.489812	1.63201	0.00214194	0.00214194	0.00200679
306	MRPL51	0.454548	1.57546	0.000931411	0.000931411	0.00106808
307	SPATS2L	0.239952	1.27119	0.00721032	0.00721032	0.00630077
308	PAICS	0.406357	1.50134	3.3002e-05	3.3002e-05	4.23593e-05
309	MRM3	0.350486	1.41976	0.0173398	0.0173398	0.0180016
310	SLBP	0.338808	1.40327	0.00535701	0.00535701	0.00585145
311	ANP32A	0.448539	1.56602	0.00162392	0.00162392	0.00162294
312	THOC3	0.268048	1.30741	0.0283512	0.0283512	0.0296498
313	RIF1	0.266697	1.30564	0.0296639	0.0296639	0.030482
314	MRPL47	0.34876	1.41731	0.00234514	0.00234514	0.00305531
315	CFL1	0.746811	2.11026	1.15374e-05	1.15374e-05	9.71402e-06
316	CTNNA1	0.242048	1.27386	0.03599	0.03599	0.0321211
317	KPNA4	0.484174	1.62283	0.000641284	0.000641284	0.00067616
318	RSRC1	0.428883	1.53554	0.000764589	0.000764589	0.000970492
319	MRPS16	0.388824	1.47525	0.0122521	0.0122521	0.0124543
320	MRPL46	0.380642	1.46322	0.0308534	0.0308534	0.032541
321	PDAP1	0.302711	1.35352	0.0249086	0.0249086	0.0278387
322	SCAF4	0.262514	1.30019	0.0482859	0.0482859	0.0448624
323	COPB2	0.297335	1.34627	0.0296307	0.0296307	0.0306214
324	SMC2	0.310002	1.36343	0.000583903	0.000583903	0.000809915
325	MRPL30	0.326445	1.38603	0.020552	0.020552	0.0222524
326	PRMT5	0.227536	1.2555	0.034636	0.034636	0.0347016
327	CDC73	0.366932	1.4433	0.00811412	0.00811412	0.00723824
328	RCC1L	0.426748	1.53227	0.0098731	0.0098731	0.0098604
329	YWHAZ	0.470583	1.60093	5.35607e-05	5.35607e-05	6.32038e-05
330	TPI1	0.489038	1.63075	1.90017e-05	1.90017e-05	2.21317e-05
331	CCDC59	0.276032	1.31789	0.0336299	0.0336299	0.0370713
332	NGRN	0.252282	1.28696	0.0277171	0.0277171	0.0310892
333	TBL2	0.302099	1.35269	0.03144	0.03144	0.0320736
334	TUBA1C	0.347161	1.41505	0.000401507	0.000401507	0.000382515
335	PRDX6	0.283255	1.32744	0.0244561	0.0244561	0.0257801
336	HSPA1A	0.20603	1.22879	0.0075696	0.0075696	0.00814739
337	MRPL12	0.304844	1.35641	0.0022913	0.0022913	0.00209356
338	LEO1	0.31966	1.37666	0.0172385	0.0172385	0.0177056
339	HMGB1	0.29891	1.34839	0.0432621	0.0432621	0.0456229
340	MTHFD1	0.460977	1.58562	0.000119597	0.000119597	0.000134408
341	MRPL17	0.364223	1.4394	0.00985911	0.00985911	0.0104867
342	TUBA1B	0.301896	1.35242	0.00124457	0.00124457	0.00119961
343	LSM12	0.323032	1.38131	0.0142236	0.0142236	0.0153625
344	FAM207A	0.570691	1.76949	6.60563e-06	6.60563e-06	7.08388e-06
345	GANAB	0.356649	1.42853	0.00617074	0.00617074	0.00560201
346	MRPL32	0.304043	1.35533	0.0261016	0.0261016	0.0283755
347	NCAPD2	0.283507	1.32778	0.000490404	0.000490404	0.000624588
348	NAA15	0.307658	1.36024	0.0107442	0.0107442	0.0117488
349	ABCF3	0.366902	1.44326	0.0169671	0.0169671	0.0172112
350	MALSU1	0.468115	1.59698	0.00160817	0.00160817	0.00180686
351	PTGES3	0.476336	1.61016	9.9997e-05	9.9997e-05	0.000141916
352	PGAM1	0.402708	1.49587	0.000607943	0.000607943	0.000519876
353	PFN1	0.690088	1.99389	0.000127528	0.000127528	0.000100296
354	RPP25	0.279128	1.32198	0.00116808	0.00116808	0.00147082
355	MRPS17	0.290656	1.33731	0.0126203	0.0126203	0.0197713
356	DARS2	0.321251	1.37885	0.00129112	0.00129112	0.0013416
357	AAMP	0.366995	1.44339	0.0312864	0.0312864	0.0295071
358	YWHAE	0.421576	1.52436	0.00345589	0.00345589	0.00337353
359	ZC3H12D	-0.487807	0.613971	9.49886e-05	9.49886e-05	6.32566e-05
360	GMPS	0.411088	1.50846	0.000134682	0.000134682	0.000184419
361	VDAC1	0.611022	1.84231	9.38247e-07	9.38247e-07	1.014e-06
362	HSPA2	0.194881	1.21517	0.00210391	0.00210391	0.00316333
363	CKAP5	0.231332	1.26028	0.0222366	0.0222366	0.0228538
364	VCL	0.227846	1.25589	0.0166356	0.0166356	0.0158528
365	EXOSC5	0.214016	1.23864	0.0434055	0.0434055	0.0436349
366	DIAPH1	0.258927	1.29554	0.0291884	0.0291884	0.0264407
367	MRPS12	0.318215	1.37467	0.00202113	0.00202113	0.00244856
368	PPP5C	0.291532	1.33848	0.0431967	0.0431967	0.0439973
369	RBBP7	0.460432	1.58476	0.00110721	0.00110721	0.00129943
370	ZNF526	0.373244	1.45244	0.0114706	0.0114706	0.0111966
371	NMT1	0.323014	1.38128	0.0297613	0.0297613	0.0308344
372	SMC4	0.161365	1.17511	0.037792	0.037792	0.0394888
373	TMPO	0.297556	1.34656	0.000904095	0.000904095	0.00108137
374	S100A11	0.323183	1.38152	0.00281211	0.00281211	0.00238616
375	DYNC1I2	0.368556	1.44565	0.0125802	0.0125802	0.0115109
376	HDAC2	0.326397	1.38597	0.00470414	0.00470414	0.00550953
377	CBX3	0.383781	1.46782	0.00220584	0.00220584	0.00241865
378	ATIC	0.451299	1.57035	0.000622922	0.000622922	0.000571688
379	CHORDC1	0.297299	1.34622	0.0127607	0.0127607	0.0137856
380	EIF2B1	0.34963	1.41854	0.0272822	0.0272822	0.0288037
381	BCCIP	0.342259	1.40812	0.0171788	0.0171788	0.0187486
382	KPNA1	0.347201	1.4151	0.011886	0.011886	0.0133629
383	UNC45A	0.293416	1.341	0.0482936	0.0482936	0.0489537
384	GEMIN7	0.239138	1.27015	0.0402908	0.0402908	0.0469188
385	SMG7	0.315726	1.37125	0.0161267	0.0161267	0.0148943
386	CTCF	0.316106	1.37178	0.0450942	0.0450942	0.0427792
387	CLIC1	0.413232	1.5117	0.0022515	0.0022515	0.00248576
388	RUVBL1	0.309154	1.36227	0.00769279	0.00769279	0.00871355
389	VDAC2	0.48139	1.61832	0.00013632	0.00013632	0.000168895
390	MCAT	0.3354	1.3985	0.0301508	0.0301508	0.0290918
391	TMA16	0.556573	1.74468	0.000123102	0.000123102	0.000139016
392	SMG9	0.439994	1.5527	0.00279074	0.00279074	0.00327704
393	PDCD2L	0.244749	1.2773	0.0240478	0.0240478	0.0245732
394	SEC61G	0.459209	1.58282	2.92769e-06	2.92769e-06	1.38561e-05
395	HDGF	0.282877	1.32694	0.0132005	0.0132005	0.0130266
396	TXNRD1	0.145187	1.15626	0.00218201	0.00218201	0.00259978
397	PCNA	0.225676	1.25317	0.0133793	0.0133793	0.0147142
398	METAP1	0.341124	1.40653	0.0200009	0.0200009	0.0201467
399	SLC25A3	0.338538	1.40289	0.0291784	0.0291784	0.0288384
400	DNAJC9	0.369836	1.4475	0.00172621	0.00172621	0.00194201
401	DNAJB1	0.231798	1.26086	0.0237761	0.0237761	0.0251494
402	RPP40	0.23697	1.2674	0.0217059	0.0217059	0.0219545
403	ACO2	0.316103	1.37177	0.0119792	0.0119792	0.0111299
404	YWHAB	0.327118	1.38696	0.0387557	0.0387557	0.0355589
405	JPT2	0.273039	1.31395	0.0175095	0.0175095	0.0173374
406	TWF1	0.310792	1.36451	0.00193192	0.00193192	0.00216368
407	BUB3	0.482256	1.61972	0.000402187	0.000402187	0.000512318
408	FNDC3B	0.243199	1.27532	0.0188501	0.0188501	0.0185628
409	GOT2	0.278837	1.32159	0.038783	0.038783	0.0400376
410	ST13	0.442097	1.55597	0.00173754	0.00173754	0.00164131
411	PPM1G	0.443032	1.55742	0.00116799	0.00116799	0.00126384
412	SUMO2	0.38075	1.46338	0.0125145	0.0125145	0.0128285
413	CCDC58	0.304835	1.3564	0.00674098	0.00674098	0.0071995
414	PGD	0.195338	1.21572	0.005569	0.005569	0.00644405
415	TACO1	0.431081	1.53892	0.00612954	0.00612954	0.00640261
416	FKBP3	0.348206	1.41652	0.001217	0.001217	0.00183422
417	MRPL52	0.276421	1.3184	0.0260736	0.0260736	0.0285038
418	DDB1	0.34979	1.41877	0.0195828	0.0195828	0.0194749
419	SOWAHC	0.397195	1.48765	3.03615e-05	3.03615e-05	3.83721e-05
420	CSTB	0.208199	1.23146	0.0244961	0.0244961	0.0267182
421	PSMC1	0.344222	1.41089	0.0028099	0.0028099	0.00444072
422	TPX2	0.225532	1.25299	1.36091e-05	1.36091e-05	1.18047e-05
423	DNAJC1	0.372179	1.45089	0.00806453	0.00806453	0.0078007
424	TRMT10A	0.43769	1.54912	0.000750737	0.000750737	0.000945274
425	SLC3A2	0.364406	1.43966	0.00109033	0.00109033	0.00133885
426	MDH1	0.343651	1.41009	0.029582	0.029582	0.0308817
427	NUSAP1	0.241275	1.27287	0.000243463	0.000243463	0.000240523
428	ACTN1	0.281413	1.325	0.00155691	0.00155691	0.00152815
429	OGFOD1	0.323622	1.38213	0.0345558	0.0345558	0.0370105
430	TRIP12	0.295772	1.34416	0.0185152	0.0185152	0.0175456
431	MACROH2A1	0.324223	1.38296	0.0431422	0.0431422	0.0412368
432	WDR1	0.374404	1.45412	0.0103614	0.0103614	0.00993859
433	MTERF3	0.292427	1.33967	0.0187409	0.0187409	0.0192272
434	YWHAG	0.474461	1.60715	3.09353e-05	3.09353e-05	2.9629e-05
435	NCAPH	0.213815	1.23839	0.00033471	0.00033471	0.000353182
436	HELLS	0.234631	1.26444	0.00494828	0.00494828	0.00583959
437	EIF2AK1	0.29057	1.33719	0.0426331	0.0426331	0.0428523
438	UBE2L3	0.425422	1.53024	0.00665223	0.00665223	0.00778346
439	USP5	0.407945	1.50372	0.00165522	0.00165522	0.00177111
440	NME1	0.244427	1.27689	0.0109471	0.0109471	0.0100901
441	THUMPD3	0.322006	1.37989	0.045322	0.045322	0.0443808
442	AHCTF1	0.309804	1.36316	0.0147533	0.0147533	0.0146529
443	AHSA1	0.714122	2.04239	5.14598e-06	5.14598e-06	5.79035e-06
444	CAND1	0.267512	1.30671	0.00569923	0.00569923	0.00765435
445	TXNDC9	0.264817	1.30319	0.0342672	0.0342672	0.0348084
446	CACYBP	0.425478	1.53032	0.000369971	0.000369971	0.000406945
447	ATP5F1B	0.34966	1.41858	0.00415064	0.00415064	0.00442158
448	PSMD2	0.455917	1.57762	3.69738e-05	3.69738e-05	5.44932e-05
449	SUMO1	0.339393	1.4041	0.0413702	0.0413702	0.0422336
450	ACTB	0.489431	1.63139	0.000824961	0.000824961	0.000659901
451	NCAPG2	0.247034	1.28022	0.00141484	0.00141484	0.00159581
452	NSUN7	-0.230068	0.794479	0.0183711	0.0183711	0.019505
453	FKBP9	0.325992	1.3854	0.00276007	0.00276007	0.0027587
454	CALU	0.238286	1.26907	0.00881977	0.00881977	0.00848056
455	CTPS1	0.24319	1.27531	0.00793607	0.00793607	0.0104235
456	HSPA6	0.131052	1.14003	0.0188504	0.0188504	0.0218459
457	MPP6	0.200512	1.22203	0.0365471	0.0365471	0.0383693
458	DLD	0.29626	1.34482	0.0230325	0.0230325	0.0235121
459	HADHA	0.344939	1.4119	0.0472344	0.0472344	0.0465498
460	LASP1	0.231317	1.26026	0.0329604	0.0329604	0.0331978
461	WARS2	0.398255	1.48922	0.00670917	0.00670917	0.0063924
462	RNPEP	0.331759	1.39342	0.0135773	0.0135773	0.0133929
463	CLIP1	0.229375	1.25781	0.0393324	0.0393324	0.0407034
464	H2AX	0.408294	1.50425	8.39048e-06	8.39048e-06	1.15322e-05
465	PTMA	0.32695	1.38673	0.035395	0.035395	0.0357661
466	OLA1	0.400075	1.49194	0.00169197	0.00169197	0.00176405
467	DDX59	0.369685	1.44728	0.0200986	0.0200986	0.0210365
468	PLOD1	0.353592	1.42417	0.00161257	0.00161257	0.00175522
469	JUP	0.172284	1.18801	0.0484751	0.0484751	0.0480762
470	NUCKS1	0.276455	1.31845	0.0249327	0.0249327	0.0255068
471	SYNE1	-0.193253	0.824274	0.0157849	0.0157849	0.0156345
472	PIH1D1	0.410282	1.50724	0.01484	0.01484	0.0146422
473	MTRF1L	0.325348	1.38451	0.046053	0.046053	0.0481517
474	TSR3	0.338595	1.40298	0.027519	0.027519	0.0245278
475	NAA50	0.370662	1.44869	0.00199996	0.00199996	0.00233437
476	ZPR1	0.401053	1.4934	0.00573434	0.00573434	0.00655928
477	PDCD6IP	0.333509	1.39586	0.0311272	0.0311272	0.0282044
478	PSMD1	0.357232	1.42937	0.00134528	0.00134528	0.00208496
479	ANP32E	0.242321	1.2742	0.00159437	0.00159437	0.00154886
480	PPID	0.47241	1.60385	0.0012911	0.0012911	0.00131556
481	ACAT1	-0.207018	0.813005	0.0383559	0.0383559	0.0371326
482	PSMD4	0.342544	1.40853	0.0131899	0.0131899	0.014215
483	RACGAP1	0.250067	1.28411	0.000476424	0.000476424	0.00056279
484	HAT1	0.341582	1.40717	0.0122062	0.0122062	0.0122639
485	MCM5	0.39807	1.48895	8.21191e-05	8.21191e-05	0.000102822
486	WDR4	0.456876	1.57913	0.000177905	0.000177905	0.000199254
487	CAPN1	0.253055	1.28795	0.0432772	0.0432772	0.0414068
488	POLR2H	0.281329	1.32489	0.0271033	0.0271033	0.027642
489	ARF3	0.373554	1.45289	0.00792689	0.00792689	0.00744024
490	RNASEH2A	0.225431	1.25286	0.00981418	0.00981418	0.0108364
491	RWDD4	0.459813	1.58378	0.00879724	0.00879724	0.00890401
492	PPIF	0.289228	1.3354	0.0116377	0.0116377	0.0126679
493	MCM6	0.273615	1.31471	0.00120643	0.00120643	0.00118548
494	PSMD9	0.387683	1.47356	0.0258525	0.0258525	0.0263594
495	CNOT9	0.462679	1.58832	0.00574713	0.00574713	0.00639381
496	CNOT2	0.282917	1.32699	0.0232789	0.0232789	0.028895
497	RRM1	0.316911	1.37288	0.00322184	0.00322184	0.00374969
498	JPT1	0.303696	1.35486	0.00192127	0.00192127	0.0016487
499	CHAF1A	0.250109	1.28416	0.0085126	0.0085126	0.00880323
500	BAG2	0.176333	1.19284	0.0211815	0.0211815	0.0211223
501	KIF23	0.25066	1.28487	7.81393e-05	7.81393e-05	9.14344e-05
502	DYNLL1	0.563155	1.7562	0.000790892	0.000790892	0.000773364
503	PFDN2	0.300993	1.3512	0.00961667	0.00961667	0.0103728
504	FKBP5	0.16626	1.18088	0.00902019	0.00902019	0.00918429
505	PPP1CC	0.315261	1.37062	0.0285047	0.0285047	0.0282087
506	TUBA4A	0.261822	1.2993	0.00290408	0.00290408	0.00284106
507	XRCC4	0.291042	1.33782	0.0170266	0.0170266	0.0183291
508	TFRC	0.129055	1.13775	0.0453115	0.0453115	0.047418
509	USP14	0.408129	1.504	0.00161577	0.00161577	0.00170531
510	POLD1	0.211663	1.23573	0.0487162	0.0487162	0.0487494
511	DUT	0.486287	1.62627	0.000527309	0.000527309	0.000546233
512	ACTL6A	0.327744	1.38783	0.00212941	0.00212941	0.00257223
513	RCN1	0.364707	1.44009	0.00100654	0.00100654	0.000865904
514	TTC4	0.389914	1.47685	0.0389548	0.0389548	0.0400361
515	SDHA	0.241328	1.27294	0.0410463	0.0410463	0.043102
516	PAK2	0.374341	1.45403	0.00308902	0.00308902	0.00311836
517	MCM7	0.182145	1.19979	0.026377	0.026377	0.0285977
518	CAPZA1	0.482428	1.62	0.000584981	0.000584981	0.000495103
519	TRDMT1	-0.421739	0.655905	0.0117543	0.0117543	0.0106267
520	CKAP2	0.226778	1.25455	0.0106306	0.0106306	0.0118058
521	MCM2	0.184061	1.20209	0.00650557	0.00650557	0.00731106
522	PSMC3	0.431827	1.54007	0.0103537	0.0103537	0.010854
523	ACTG1	0.426139	1.53133	0.00100936	0.00100936	0.000954129
524	SEC23A	0.218644	1.24439	0.0132505	0.0132505	0.014199
525	SUZ12	0.240949	1.27246	0.0336514	0.0336514	0.0354734
526	UCHL5	0.463135	1.58905	0.00155544	0.00155544	0.00139508
527	PICALM	0.277019	1.31919	0.037999	0.037999	0.0382252
528	MPLKIP	0.419719	1.52153	0.00699916	0.00699916	0.00759829
529	RFC3	0.22914	1.25752	0.0107757	0.0107757	0.0120682
530	C12orf45	0.311223	1.36509	0.0234844	0.0234844	0.0246181
531	UHMK1	0.242826	1.27485	0.0487523	0.0487523	0.0479357
532	RFC4	0.216718	1.24199	0.00458721	0.00458721	0.00535082
533	UBE2I	0.363701	1.43864	0.0339925	0.0339925	0.0329197
534	SGTA	0.37327	1.45248	0.0243061	0.0243061	0.0230692
535	CRKL	0.281347	1.32491	0.0164157	0.0164157	0.0180244
536	MAP1B	0.112174	1.11871	0.044394	0.044394	0.045512
537	MCM4	0.257183	1.29328	0.000236459	0.000236459	0.000265616
538	HMGA1	0.271123	1.31144	2.90817e-05	2.90817e-05	3.67097e-05
539	PSMA1	0.403644	1.49727	0.00765434	0.00765434	0.00937414
540	KIF11	0.261342	1.29867	7.67641e-05	7.67641e-05	9.16365e-05
541	GTF3C5	0.293775	1.34148	0.0252907	0.0252907	0.0280536
542	PPAT	0.292256	1.33945	0.00166805	0.00166805	0.00196794
543	BAG5	0.323337	1.38173	0.038552	0.038552	0.0382072
544	SERPINH1	0.312856	1.36732	0.00164258	0.00164258	0.00163849
545	CIP2A	0.21045	1.23423	0.00280738	0.00280738	0.00319771
546	ASCC1	0.361037	1.43482	0.019623	0.019623	0.0192643
547	PSMB5	0.422284	1.52544	0.000803729	0.000803729	0.000993812
548	SPATA5	0.394237	1.48325	0.00137602	0.00137602	0.00200896
549	PDCL3	0.307224	1.35965	0.0294747	0.0294747	0.0303794
550	DSG2	0.295701	1.34407	2.83845e-05	2.83845e-05	2.39421e-05
551	SFN	0.171463	1.18704	0.0182175	0.0182175	0.0160896
552	TONSL	0.202516	1.22448	0.0104003	0.0104003	0.0112045
553	PHB2	0.283967	1.32839	0.0219875	0.0219875	0.0246782
554	UBLCP1	0.255128	1.29063	0.04444	0.04444	0.0429473
555	TMX1	0.343822	1.41033	0.00236432	0.00236432	0.00254294
556	MISP	0.144076	1.15497	0.0167626	0.0167626	0.0150866
557	VASP	0.397226	1.48769	0.00104404	0.00104404	0.00121015
558	SAP30BP	0.378226	1.45969	0.0195045	0.0195045	0.0209223
559	CLK4	-0.246543	0.781498	0.0396786	0.0396786	0.0384552
560	TMED10	0.325644	1.38492	0.0275234	0.0275234	0.0266381
561	DBN1	0.208941	1.23237	0.0187504	0.0187504	0.0171772
562	PRC1	0.300509	1.35055	7.54257e-06	7.54257e-06	8.48405e-06
563	NUP107	0.251854	1.28641	0.00812114	0.00812114	0.0103144
564	CAPZB	0.355101	1.42633	0.0440883	0.0440883	0.0405671
565	ACSL3	0.330734	1.39199	0.000606392	0.000606392	0.00071486
566	PSMC6	0.41604	1.51595	0.00115019	0.00115019	0.001671
567	GRPEL1	0.419999	1.52196	0.00317388	0.00317388	0.00354024
568	H2AZ1	0.405355	1.49984	5.48514e-05	5.48514e-05	7.13918e-05
569	THG1L	0.334813	1.39768	0.0103159	0.0103159	0.0104769
570	PDLIM5	0.219807	1.24584	0.00890183	0.00890183	0.00990563
571	ARHGDIA	0.407951	1.50373	0.00748752	0.00748752	0.00574208
572	AP3B1	0.359108	1.43205	0.00854422	0.00854422	0.00787656
573	BLM	0.297588	1.34661	0.000397224	0.000397224	0.000654474
574	PSMB1	0.305184	1.35688	0.0156331	0.0156331	0.0170543
575	NSD2	0.244389	1.27684	0.0119693	0.0119693	0.0127486
576	NUP88	0.309736	1.36307	0.0221866	0.0221866	0.0234427
577	RFC2	0.293544	1.34117	0.00820923	0.00820923	0.00872252
578	RFC5	0.225097	1.25244	0.0268198	0.0268198	0.028921
579	GTF2E2	0.374105	1.45369	0.00763857	0.00763857	0.00817298
580	MAD1L1	0.318764	1.37543	0.0093684	0.0093684	0.00981499
581	NDC1	0.319419	1.37633	0.00113065	0.00113065	0.00147929
582	EIF4E	0.412049	1.50991	0.0118712	0.0118712	0.0120691
583	CISD2	0.438326	1.55011	0.00305794	0.00305794	0.00344423
584	CARHSP1	0.397938	1.48875	0.000488033	0.000488033	0.000557506
585	PSME3	0.390056	1.47706	0.0026002	0.0026002	0.00282064
586	UBE2N	0.286179	1.33133	0.0433426	0.0433426	0.0448172
587	DNAJB11	0.321496	1.37919	0.01144	0.01144	0.0126103
588	BRI3BP	0.318924	1.37565	0.00161938	0.00161938	0.00188404
589	RAB10	0.431888	1.54016	0.000623263	0.000623263	0.000758103
590	ATP5F1C	0.268553	1.30807	0.0499839	0.0499839	0.0515714
591	EIF2AK3	-0.302894	0.738677	0.0221368	0.0221368	0.0216006
592	KIF2C	0.209588	1.23317	0.000247129	0.000247129	0.000243725
593	ATL3	0.33816	1.40236	0.0119967	0.0119967	0.0118755
594	UBA2	0.336304	1.39976	0.00259404	0.00259404	0.0030603
595	NUP50	0.460795	1.58533	0.00167038	0.00167038	0.0015917
596	NUP35	0.305257	1.35697	0.0415661	0.0415661	0.0429677
597	TUBB3	0.14106	1.15149	0.0243068	0.0243068	0.0241099
598	MB21D2	0.224626	1.25185	0.00367107	0.00367107	0.00419786
599	POLR2K	0.278803	1.32155	0.0240489	0.0240489	0.0258508
600	SUV39H1	0.265461	1.30403	0.0186305	0.0186305	0.0214982
601	RAB5IF	0.360596	1.43418	0.000745408	0.000745408	0.000759523
602	TUBB6	0.229991	1.25859	0.00218534	0.00218534	0.00197562
603	BSG	0.261146	1.29842	0.037206	0.037206	0.0377713
604	EAF1	0.358381	1.43101	0.0118408	0.0118408	0.0112204
605	RPUSD1	0.275117	1.31668	0.0270315	0.0270315	0.0257095
606	PRKCD	-0.367396	0.692535	0.000952705	0.000952705	0.00131359
607	PLIN3	0.39215	1.48016	9.09782e-05	9.09782e-05	8.70954e-05
608	AP2B1	0.266337	1.30518	0.0241736	0.0241736	0.0228399
609	HPRT1	0.262813	1.30058	0.00812225	0.00812225	0.00860775
610	PSMD11	0.466885	1.59502	8.92153e-05	8.92153e-05	0.000105433
611	PSMD12	0.565447	1.76024	0.000190275	0.000190275	0.000181383
612	PHF14	0.400782	1.49299	0.00206247	0.00206247	0.00255282
613	YY1	0.52205	1.68548	0.00519384	0.00519384	0.00548029
614	PAK4	0.318411	1.37494	0.00378502	0.00378502	0.00382288
615	CDC123	0.322756	1.38093	0.0203577	0.0203577	0.020794
616	EFHD2	0.306472	1.35862	0.00175177	0.00175177	0.00168693
617	RAB1B	0.395492	1.48511	0.0117077	0.0117077	0.0114709
618	PKP3	0.306957	1.35928	0.00216609	0.00216609	0.00170445
619	PSMC4	0.434299	1.54388	0.000603719	0.000603719	0.000839574
620	PML	0.219691	1.24569	0.0356003	0.0356003	0.0352192
621	WDHD1	0.308921	1.36196	6.24233e-05	6.24233e-05	9.5206e-05
622	PSMC5	0.649472	1.91453	0.000201368	0.000201368	0.000193346
623	TBCA	0.420665	1.52297	0.00332647	0.00332647	0.00321222
624	AP2M1	0.545667	1.72576	8.19086e-05	8.19086e-05	9.08745e-05
625	TKFC	0.323145	1.38147	0.00884045	0.00884045	0.00860232
626	FANCI	0.300953	1.35115	0.000116719	0.000116719	0.000141184
627	CENPE	0.291827	1.33887	8.4747e-05	8.4747e-05	0.000109502
628	MIF	0.31957	1.37654	0.000384285	0.000384285	0.000325526
629	NPLOC4	0.342293	1.40817	0.0144658	0.0144658	0.0134916
630	NDRG1	0.153824	1.16629	0.0239377	0.0239377	0.0244133
631	DPYSL2	-0.219159	0.803194	0.00230388	0.00230388	0.00258655
632	PAWR	0.304748	1.35628	0.00861757	0.00861757	0.00966683
633	PSMA4	0.493169	1.6375	0.000292316	0.000292316	0.000384882
634	PSMA2	0.479079	1.61459	0.00123632	0.00123632	0.00145788
635	CHCHD2	0.288632	1.3346	0.00267979	0.00267979	0.00380664
636	TRIP13	0.164871	1.17924	0.0056852	0.0056852	0.00567263
637	CDC45	0.194132	1.21426	0.00103021	0.00103021	0.00111397
638	KIF15	0.19499	1.2153	0.00641208	0.00641208	0.00727062
639	SREK1IP1	0.278467	1.3211	0.0455698	0.0455698	0.0458268
640	METTL7A	-0.279333	0.756288	0.000287309	0.000287309	0.00031488
641	STAT1	0.165262	1.1797	0.0310642	0.0310642	0.0309743
642	KRT18	0.401721	1.49439	2.1027e-06	2.1027e-06	4.62866e-06
643	CDC42BPB	0.348904	1.41751	0.00166317	0.00166317	0.00122321
644	CEP55	0.235626	1.2657	9.70878e-05	9.70878e-05	8.21806e-05
645	ZNF706	0.283876	1.32827	0.0445888	0.0445888	0.0451427
646	NOCT	0.231938	1.26104	0.0248254	0.0248254	0.0259181
647	ACTR3	0.311023	1.36482	0.0184586	0.0184586	0.0187613
648	ATAD2	0.216817	1.24212	0.00232356	0.00232356	0.00259613
649	KNTC1	0.183613	1.20155	0.0277652	0.0277652	0.0288163
650	NME2	0.29853	1.34788	0.00375626	0.00375626	0.00321417
651	KIFC1	0.195885	1.21639	0.000771696	0.000771696	0.000787849
652	ENO3	-0.103661	0.901531	0.0473077	0.0473077	0.0402938
653	ETFA	0.332589	1.39457	0.0167353	0.0167353	0.0176034
654	PSMD14	0.365829	1.44171	0.00346362	0.00346362	0.00372365
655	PITPNB	0.348265	1.41661	0.0177157	0.0177157	0.0193453
656	TATDN1	0.299187	1.34876	0.00950897	0.00950897	0.0104717
657	DLGAP5	0.276353	1.31831	2.41156e-06	2.41156e-06	2.27724e-06
658	POLQ	0.229787	1.25833	0.00638029	0.00638029	0.00742571
659	COPZ1	0.52436	1.68938	0.00209324	0.00209324	0.00203158
660	OTUB1	0.418599	1.51983	0.00759594	0.00759594	0.00913858
661	TES	0.27167	1.31215	0.0132134	0.0132134	0.0139126
662	TNIP1	0.267583	1.3068	0.0452626	0.0452626	0.0439079
663	AK4	0.152081	1.16425	0.00645277	0.00645277	0.00579535
664	UBL4A	0.276328	1.31828	0.0293552	0.0293552	0.0308256
665	HDGFL3	0.229813	1.25837	0.00996637	0.00996637	0.0104686
666	NUP37	0.40575	1.50043	0.00064373	0.00064373	0.000804488
667	RAD18	0.291841	1.33889	0.0274426	0.0274426	0.0296766
668	IMMT	0.318747	1.3754	0.0289962	0.0289962	0.0298233
669	DNAAF5	0.414354	1.51339	0.000701682	0.000701682	0.000901077
670	PAFAH1B2	0.472297	1.60367	0.000869709	0.000869709	0.000818889
671	RECQL4	0.133603	1.14294	0.0406525	0.0406525	0.0409978
672	RRM2	0.269324	1.30908	4.22614e-06	4.22614e-06	3.16985e-06
673	AAAS	0.323564	1.38205	0.0421931	0.0421931	0.0426091
674	AFF3	-0.166922	0.846266	0.0442536	0.0442536	0.038323
675	PSMB6	0.468591	1.59774	0.000785248	0.000785248	0.000959662
676	PHB	0.419962	1.5219	0.00407111	0.00407111	0.00411691
677	CENPF	0.217947	1.24352	0.000186282	0.000186282	0.000192871
678	MTHFD1L	0.336983	1.40072	0.0026003	0.0026003	0.00273633
679	OGDH	0.322123	1.38005	0.0135224	0.0135224	0.0125193
680	TFG	0.437044	1.54812	0.000641092	0.000641092	0.000775103
681	PGM2	0.343641	1.41007	0.000189551	0.000189551	0.00019041
682	NIBAN2	0.272115	1.31274	0.0156212	0.0156212	0.0137714
683	TUBGCP3	0.259191	1.29588	0.0496683	0.0496683	0.0538715
684	DIP2B	0.303207	1.3542	0.00597186	0.00597186	0.00599162
685	PRIM1	0.219706	1.24571	0.00626623	0.00626623	0.0073752
686	FDPS	0.335613	1.3988	0.00531613	0.00531613	0.00552639
687	SPAG5	0.225338	1.25275	0.000318001	0.000318001	0.000334063
688	VDAC3	0.24204	1.27385	0.0203512	0.0203512	0.0237883
689	SSR4	-0.215139	0.80643	0.046972	0.046972	0.0456067
690	PSMD8	0.327439	1.38741	0.00973703	0.00973703	0.010916
691	SAE1	0.398841	1.4901	0.00204833	0.00204833	0.0023203
692	NUP62	0.352783	1.42302	0.0086191	0.0086191	0.00805711
693	ADRM1	0.265323	1.30385	0.0472561	0.0472561	0.0458021
694	DHFR	0.352607	1.42277	0.00104986	0.00104986	0.00123023
695	NEMP1	0.235585	1.26565	0.00902503	0.00902503	0.0102663
696	TWNK	0.238399	1.26922	0.0249811	0.0249811	0.0260168
697	PLS1	0.186979	1.2056	0.03318	0.03318	0.0321255
698	HPF1	0.385293	1.47005	0.0035598	0.0035598	0.00403372
699	RTN4	0.319049	1.37582	0.0210567	0.0210567	0.0214942
700	PSME2	0.251592	1.28607	0.0334957	0.0334957	0.0343744
701	CORO1A	-0.169162	0.844372	0.0233072	0.0233072	0.0249933
702	TTK	0.201015	1.22264	0.00109067	0.00109067	0.00121411
703	POLR3G	0.347933	1.41614	0.000199513	0.000199513	0.000338034
704	CHRAC1	0.347457	1.41546	0.00945787	0.00945787	0.010806
705	BANF1	0.504302	1.65583	0.000316515	0.000316515	0.000326858
706	EIF1AD	0.478572	1.61377	0.00484311	0.00484311	0.00517455
707	PALLD	0.172175	1.18789	0.0220838	0.0220838	0.0218256
708	PPP6R1	0.357125	1.42921	0.00555806	0.00555806	0.00472604
709	SEC13	0.385962	1.47103	0.0164687	0.0164687	0.0183099
710	ETFB	0.251279	1.28567	0.0451837	0.0451837	0.0425475
711	GINS1	0.176324	1.19282	0.00771339	0.00771339	0.00804395
712	SLC16A1	0.202245	1.22415	3.58137e-05	3.58137e-05	7.00902e-05
713	PTRH2	0.327951	1.38812	0.0216137	0.0216137	0.0217678
714	PSMA3	0.39654	1.48667	0.0046411	0.0046411	0.00530427
715	PSMA5	0.413338	1.51186	0.00204596	0.00204596	0.00231972
716	TBCD	-0.242381	0.784757	0.0463003	0.0463003	0.0482716
717	LIMD1	-0.201617	0.817408	0.0393527	0.0393527	0.0382072
718	S100A16	0.234279	1.264	0.000557182	0.000557182	0.000420471
719	ORC2	0.344858	1.41179	0.0245722	0.0245722	0.0259507
720	KIF20B	0.309398	1.3626	0.00040277	0.00040277	0.00050423
721	TRIP4	0.377689	1.45891	0.0149967	0.0149967	0.0140484
722	NUP54	0.286991	1.33241	0.0370876	0.0370876	0.0388528
723	EAF2	-0.28489	0.752097	0.0181947	0.0181947	0.0169234
724	BCAP31	0.339696	1.40452	0.0289667	0.0289667	0.0287714
725	KIF20A	0.301769	1.35225	8.84193e-06	8.84193e-06	8.39614e-06
726	ADSS2	0.288091	1.33388	0.0376226	0.0376226	0.0362776
727	POLD2	0.41761	1.51833	0.000404134	0.000404134	0.000473608
728	CBX5	0.365961	1.4419	0.000563203	0.000563203	0.000530938
729	CHAF1B	0.291328	1.3382	0.000627795	0.000627795	0.000756289
730	PKP2	0.240006	1.27126	9.38457e-07	9.38457e-07	1.61716e-06
731	TIMELESS	0.217793	1.24333	0.00581482	0.00581482	0.00644787
732	TMX2	0.453825	1.57432	0.00336019	0.00336019	0.0032486
733	S100A10	0.267924	1.30725	0.000965616	0.000965616	0.000700391
734	MCM10	0.209446	1.23299	0.000866969	0.000866969	0.000980983
735	GINS4	0.183109	1.20095	0.0183043	0.0183043	0.0207317
736	THYN1	-0.314599	0.730082	0.0204758	0.0204758	0.0196934
737	OAS3	0.191356	1.21089	0.00522712	0.00522712	0.00507854
738	DAD1	0.31157	1.36557	0.0290398	0.0290398	0.0307851
739	RAD23B	0.522622	1.68644	0.000106768	0.000106768	0.000103983
740	CUL4B	0.349468	1.41831	0.0137048	0.0137048	0.0137112
741	SLC16A3	0.309993	1.36342	4.11725e-05	4.11725e-05	3.00712e-05
742	PRIM2	0.236944	1.26737	0.0356845	0.0356845	0.0382967
743	TAF1A	0.308188	1.36096	0.0108761	0.0108761	0.0105184
744	GINS2	0.18399	1.202	0.00601113	0.00601113	0.00664696
745	ZNF682	-0.27095	0.762655	0.00111848	0.00111848	0.000803244
746	MED15	0.337967	1.40209	0.00571848	0.00571848	0.00499009
747	PNP	0.238785	1.26971	0.0158743	0.0158743	0.0155621
748	PPP2R1B	0.205622	1.22829	0.0353623	0.0353623	0.040886
749	CBX1	0.257275	1.2934	0.0168169	0.0168169	0.0174908
750	TMEM33	0.296141	1.34466	0.021642	0.021642	0.0226585
751	INF2	0.263721	1.30176	0.0089501	0.0089501	0.00879823
752	ZC3H12C	0.246588	1.27965	0.0180536	0.0180536	0.0184327
753	TUBG1	0.271434	1.31184	0.00519429	0.00519429	0.00575024
754	PCLAF	0.26613	1.3049	8.06208e-05	8.06208e-05	8.90178e-05
755	SLC25A24	0.204525	1.22694	0.0365662	0.0365662	0.0331526
756	PLBD1	0.132333	1.14149	0.0355328	0.0355328	0.0346503
757	UBA6	0.307523	1.36005	0.014487	0.014487	0.0152851
758	PYGL	0.225132	1.25249	0.00194901	0.00194901	0.00182171
759	RPA3	0.216949	1.24228	0.0428392	0.0428392	0.0453467
760	TYMS	0.290811	1.33751	3.29597e-05	3.29597e-05	4.23226e-05
761	MTHFD2	0.228056	1.25616	0.00336109	0.00336109	0.00338989
762	METTL8	0.33379	1.39625	0.0265037	0.0265037	0.0294417
763	YME1L1	0.293918	1.34167	0.0432241	0.0432241	0.0419557
764	NACC1	0.233277	1.26273	0.0359673	0.0359673	0.0343551
765	CMC2	0.359702	1.4329	0.014542	0.014542	0.0163584
766	SCD	0.127372	1.13584	0.0427422	0.0427422	0.0416647
767	BUB1	0.223288	1.25018	0.000331572	0.000331572	0.000343353
768	PDLIM7	0.309957	1.36337	0.000617205	0.000617205	0.000610766
769	ASPM	0.280865	1.32427	1.55026e-05	1.55026e-05	1.83527e-05
770	EHD1	0.272681	1.31348	0.0132782	0.0132782	0.0126024
771	RAB1A	0.412432	1.51049	0.0159119	0.0159119	0.0146058
772	CAPNS1	0.494867	1.64028	0.000377618	0.000377618	0.000424225
773	TACC3	0.327437	1.38741	3.08883e-05	3.08883e-05	4.11293e-05
774	STK26	0.181802	1.19938	0.0295376	0.0295376	0.028631
775	ESCO2	0.332546	1.39451	0.000425433	0.000425433	0.00056947
776	FLAD1	0.250579	1.28477	0.0433799	0.0433799	0.0437576
777	AGTRAP	0.25276	1.28757	0.0452182	0.0452182	0.0452028
778	TAP1	0.159564	1.173	0.0216779	0.0216779	0.0219349
779	UQCRC1	0.372769	1.45175	0.0262739	0.0262739	0.0273218
780	ESPL1	0.217792	1.24333	0.000679734	0.000679734	0.00076967
781	ACOT7	0.301956	1.3525	0.00274027	0.00274027	0.00327237
782	SQOR	0.336181	1.39959	0.000780158	0.000780158	0.000606154
783	LANCL1	0.234326	1.26406	0.0362825	0.0362825	0.0378731
784	AGFG1	0.427131	1.53285	0.000272753	0.000272753	0.000412991
785	SPECC1	0.341358	1.40686	0.00077759	0.00077759	0.000885674
786	SOD1	0.370835	1.44894	0.00310965	0.00310965	0.00363259
787	OSGEP	-0.29093	0.747568	0.0450008	0.0450008	0.0434162
788	PPP2R2C	0.134881	1.1444	0.00315938	0.00315938	0.00405304
789	ZNF266	-0.315926	0.729113	0.00465536	0.00465536	0.0050785
790	SRM	0.36745	1.44405	0.00425285	0.00425285	0.00411506
791	NAA30	0.23282	1.26215	0.0456308	0.0456308	0.0485147
792	ZNF44	-0.472856	0.62322	0.000963477	0.000963477	0.00111796
793	GMNN	0.184481	1.20259	0.0321583	0.0321583	0.034191
794	GTF3C6	0.553276	1.73894	0.000251716	0.000251716	0.000294419
795	RPE	0.544969	1.72456	9.81352e-05	9.81352e-05	0.000107531
796	TIPIN	0.395143	1.4846	0.00227222	0.00227222	0.00268592
797	GCDH	-0.425358	0.653536	0.00831716	0.00831716	0.00836849
798	FERMT2	0.218176	1.24381	0.0348339	0.0348339	0.0332591
799	OGT	-0.235657	0.790051	0.00740156	0.00740156	0.00764018
800	NEIL3	0.240018	1.27127	1.89107e-05	1.89107e-05	3.40721e-05
801	UBE2K	0.372816	1.45182	0.00342756	0.00342756	0.00447272
802	TMEM106B	0.238364	1.26917	0.0180761	0.0180761	0.0177561
803	ENOX1	0.494039	1.63892	1.88764e-05	1.88764e-05	3.48827e-05
804	SNTB2	0.26555	1.30415	0.0494507	0.0494507	0.0492942
805	PPME1	0.277848	1.32029	0.0314959	0.0314959	0.0336267
806	ACTR2	0.410624	1.50776	0.00365536	0.00365536	0.00290145
807	ARPC4	0.384527	1.46892	0.0266935	0.0266935	0.0276678
808	BRCA1	0.226736	1.2545	0.00347045	0.00347045	0.00396011
809	SEPTIN2	0.43385	1.54319	0.00378378	0.00378378	0.00385295
810	PSMB2	0.450367	1.56889	0.00198025	0.00198025	0.00220233
811	PSMB4	0.297261	1.34617	0.0290332	0.0290332	0.0317488
812	UBE2V2	0.390462	1.47766	0.00154166	0.00154166	0.00171168
813	CAMSAP2	0.350921	1.42038	0.00558386	0.00558386	0.00524355
814	KIF18B	0.174244	1.19035	0.00195951	0.00195951	0.00202738
815	DNM1L	0.316064	1.37172	0.00787072	0.00787072	0.0103121
816	NAA20	0.245929	1.27881	0.0399296	0.0399296	0.0414821
817	USP4	-0.347039	0.706777	0.0151082	0.0151082	0.0175622
818	SUMO3	0.274845	1.31633	0.0178489	0.0178489	0.0178194
819	CMAS	0.355381	1.42672	0.000354635	0.000354635	0.000616701
820	EXO1	0.294662	1.34267	2.592e-06	2.592e-06	3.50812e-06
821	RDM1	0.200241	1.2217	0.0421679	0.0421679	0.0467191
822	PDCD5	0.327501	1.3875	0.00227051	0.00227051	0.00307744
823	C12orf29	0.268765	1.30835	0.0337868	0.0337868	0.0352115
824	MAP3K7	0.303262	1.35427	0.04987	0.04987	0.0493632
825	SMS	0.468819	1.59811	8.60621e-06	8.60621e-06	1.22173e-05
826	POGLUT2	0.224514	1.25171	0.0112381	0.0112381	0.0126556
827	FYCO1	-0.180071	0.835211	0.0499908	0.0499908	0.0531466
828	OASL	0.141652	1.15218	0.0203847	0.0203847	0.0215117
829	ARPC3	0.308068	1.36079	0.0387711	0.0387711	0.0403305
830	NES	0.139174	1.14932	0.0364114	0.0364114	0.0362131
831	TM9SF3	0.334544	1.3973	0.00881562	0.00881562	0.00851511
832	PXN	0.402909	1.49617	0.000422355	0.000422355	0.000370031
833	TNS1	-0.14043	0.868985	0.0344521	0.0344521	0.0358769
834	HGS	0.299219	1.3488	0.0218559	0.0218559	0.0201633
835	DTYMK	0.383082	1.4668	0.000241378	0.000241378	0.000235219
836	CFAP52	-0.160214	0.851961	0.0343562	0.0343562	0.0251314
837	DYNLRB1	0.318729	1.37538	0.0440637	0.0440637	0.0416757
838	PSMB7	0.649972	1.91549	3.44262e-05	3.44262e-05	5.31657e-05
839	RPS6KA4	0.405095	1.49944	0.00171343	0.00171343	0.00172074
840	ZNF287	-0.29167	0.747015	0.0121643	0.0121643	0.0125467
841	ARPC1B	0.250044	1.28408	0.030349	0.030349	0.0303802
842	HIBADH	0.253091	1.288	0.0292718	0.0292718	0.031468
843	GBE1	0.302768	1.3536	0.00378369	0.00378369	0.00399628
844	COA6	0.322593	1.3807	0.000816527	0.000816527	0.00104085
845	MAD2L1	0.248031	1.2815	0.000173705	0.000173705	0.000203285
846	HROB	0.231868	1.26095	0.000754068	0.000754068	0.000948684
847	NBN	0.40271	1.49587	0.000301288	0.000301288	0.000290134
848	GTF2A1	0.267098	1.30617	0.0446501	0.0446501	0.0443462
849	GGH	0.144938	1.15597	0.00518979	0.00518979	0.0062211
850	DIAPH3	0.317772	1.37406	6.55203e-05	6.55203e-05	0.000102774
851	WDR62	0.211504	1.23553	0.00437791	0.00437791	0.00516824
852	RAB11A	0.365516	1.44126	0.0100673	0.0100673	0.0113368
853	COPS2	0.339581	1.40436	0.0153227	0.0153227	0.015181
854	DDX60	0.139637	1.14986	0.0411118	0.0411118	0.0413223
855	INTS13	0.375677	1.45598	0.000571797	0.000571797	0.000896931
856	HMGA2	0.155418	1.16815	0.000509988	0.000509988	0.00102845
857	DTL	0.310277	1.3638	2.968e-05	2.968e-05	2.7079e-05
858	POLA2	0.382172	1.46546	0.00105864	0.00105864	0.00144404
859	ZNF555	-0.666025	0.513747	0.000919812	0.000919812	0.00101673
860	RAC1	0.51276	1.66989	0.000234731	0.000234731	0.000284583
861	GPN1	0.334519	1.39727	0.00828433	0.00828433	0.00869745
862	XPNPEP1	0.287962	1.33371	0.0407974	0.0407974	0.0405188
863	PPP4C	0.276912	1.31905	0.0498071	0.0498071	0.0503955
864	H2BC12	0.168434	1.18345	0.0101125	0.0101125	0.00966086
865	IQGAP3	0.176088	1.19254	0.00471478	0.00471478	0.00452916
866	UBE2E1	0.280994	1.32445	0.0485356	0.0485356	0.0482217
867	SHCBP1	0.315974	1.37159	1.95626e-05	1.95626e-05	2.24933e-05
868	PTER	0.300998	1.35121	0.00641708	0.00641708	0.00646231
869	JAGN1	0.445932	1.56195	0.0020412	0.0020412	0.00257692
870	ZNF512	-0.250207	0.77864	0.0314723	0.0314723	0.0329622
871	CDC6	0.220012	1.24609	0.000258719	0.000258719	0.000270322
872	INTS7	0.454484	1.57536	0.000378439	0.000378439	0.000332692
873	YKT6	0.465141	1.59224	0.000179724	0.000179724	0.000206215
874	CHEK1	0.305198	1.35689	2.94821e-05	2.94821e-05	4.169e-05
875	CAPZA2	0.183114	1.20095	0.0431144	0.0431144	0.0499129
876	CTU1	0.334278	1.39693	0.0137734	0.0137734	0.0143321
877	DBF4	0.200998	1.22262	0.0383712	0.0383712	0.0399158
878	PHF1	-0.308645	0.734441	0.0218431	0.0218431	0.0250427
879	CLTB	0.32239	1.38042	0.00150932	0.00150932	0.0018161
880	OSBPL10	0.241955	1.27374	0.0267284	0.0267284	0.0271412
881	DNA2	0.161272	1.175	0.0436593	0.0436593	0.0464495
882	CYCS	0.425952	1.53105	0.000103064	0.000103064	0.000115027
883	AGRN	0.178508	1.19543	0.0224747	0.0224747	0.0207436
884	CISD1	0.419844	1.52172	0.00270663	0.00270663	0.00276258
885	FANCD2	0.314489	1.36956	0.00169518	0.00169518	0.00205683
886	P4HA1	0.287409	1.33297	0.00153352	0.00153352	0.00166558
887	RAD51AP1	0.185323	1.20361	0.00479272	0.00479272	0.00515734
888	ARRB1	-0.248603	0.77989	0.00316924	0.00316924	0.00342613
889	URM1	0.462916	1.5887	0.0116148	0.0116148	0.0113575
890	USP1	0.276896	1.31903	0.0123665	0.0123665	0.0129142
891	CUL4A	0.260429	1.29749	0.018489	0.018489	0.0286645
892	UFD1	0.356269	1.42799	0.00842573	0.00842573	0.0109291
893	NUDCD1	0.31964	1.37663	0.00174876	0.00174876	0.00170601
894	ZNF14	-0.399478	0.67067	0.00150007	0.00150007	0.00151511
895	PTGFRN	0.258645	1.29517	0.00433699	0.00433699	0.00389024
896	PTPN12	0.280757	1.32413	0.0338235	0.0338235	0.0332847
897	TCAF1	0.243905	1.27622	0.0388144	0.0388144	0.0380184
898	NDRG2	-0.193526	0.824049	0.00920253	0.00920253	0.0093572
899	RPTOR	0.274671	1.3161	0.0243469	0.0243469	0.0221103
900	CDK1	0.247031	1.28022	5.91418e-05	5.91418e-05	5.65294e-05
901	HMMR	0.309032	1.36211	2.40314e-06	2.40314e-06	2.55924e-06
902	IRF2BP1	0.229902	1.25848	0.0484608	0.0484608	0.0498184
903	KLC2	0.26958	1.30941	0.0206602	0.0206602	0.0195046
904	TIMM50	0.239992	1.27124	0.0383518	0.0383518	0.0439193
905	PHLDB2	0.197186	1.21797	0.00646025	0.00646025	0.00743522
906	TUFT1	0.220084	1.24618	0.0193481	0.0193481	0.0202199
907	DAG1	0.215273	1.2402	0.0423048	0.0423048	0.0429149
908	PPP3CA	0.248475	1.28207	0.0310311	0.0310311	0.0288378
909	FHL2	0.131396	1.14042	0.0248906	0.0248906	0.0238889
910	PPP1R13L	0.273852	1.31502	0.000825597	0.000825597	0.000887536
911	RSRP1	-0.159711	0.85239	0.0302292	0.0302292	0.0311297
912	ZBTB48	-0.285986	0.751273	0.0304821	0.0304821	0.0301343
913	MCRS1	0.361001	1.43476	0.0339705	0.0339705	0.0367636
914	CD2AP	0.268126	1.30751	0.0077566	0.0077566	0.0076218
915	SACS	0.336728	1.40036	0.00415439	0.00415439	0.00524041
916	TPM3	0.453438	1.57371	0.00172714	0.00172714	0.00176378
917	FBXO22	0.325201	1.38431	0.0352541	0.0352541	0.0369642
918	OTUD6B	0.313663	1.36843	0.0034781	0.0034781	0.00378902
919	PDHA1	0.298787	1.34822	0.0406473	0.0406473	0.0410177
920	UBQLN1	0.380489	1.463	0.00771772	0.00771772	0.00734161
921	RCOR1	0.337128	1.40092	0.0045789	0.0045789	0.00389148
922	CAMSAP3	-0.188333	0.828339	0.0361959	0.0361959	0.0393343
923	PAK1	0.299363	1.349	0.0105788	0.0105788	0.00996411
924	FKBP10	0.10301	1.1085	0.0498496	0.0498496	0.0502445
925	POMP	0.341377	1.40688	0.0120296	0.0120296	0.0151003
926	H2BC4	0.116257	1.12328	0.0200005	0.0200005	0.020907
927	ZNF248	-0.303645	0.738122	0.0185826	0.0185826	0.0195357
928	SMPD4	0.324589	1.38346	0.0134921	0.0134921	0.0134495
929	ACP1	0.294682	1.3427	0.048924	0.048924	0.0501602
930	TPD52L2	0.371498	1.4499	0.00925572	0.00925572	0.010117
931	UBE2T	0.215587	1.24059	0.00119877	0.00119877	0.00106425
932	MAP2K1	0.334813	1.39768	0.0156787	0.0156787	0.0157792
933	PAFAH1B3	0.222292	1.24894	0.00808906	0.00808906	0.00801175
934	LETM1	0.391667	1.47945	0.00249643	0.00249643	0.00230172
935	SORL1	-0.125843	0.881753	0.0475719	0.0475719	0.0476742
936	PDXK	0.276325	1.31828	0.0170762	0.0170762	0.0164574
937	ZNF185	0.299655	1.34939	0.000360959	0.000360959	0.000387536
938	CAPN13	-0.095594	0.908833	0.0212132	0.0212132	0.0201321
939	ANK2	-0.275084	0.759508	0.00861495	0.00861495	0.00589636
940	DERA	0.408685	1.50484	0.00029055	0.00029055	0.000304917
941	EPN1	0.58335	1.79203	0.00012217	0.00012217	6.56165e-05
942	TOMM22	0.370252	1.4481	0.00508073	0.00508073	0.00591906
943	ASPH	0.196183	1.21675	0.00116882	0.00116882	0.0012489
944	TMOD3	0.377001	1.45791	0.00079584	0.00079584	0.000846798
945	AURKA	0.246293	1.27927	0.00014627	0.00014627	0.000139412
946	FAM91A1	0.309687	1.363	0.0108266	0.0108266	0.0111789
947	UGP2	0.33527	1.39832	0.0267172	0.0267172	0.026318
948	PIEZO1	0.198527	1.2196	0.0370392	0.0370392	0.0347285
949	MTCL1	0.206565	1.22945	0.00478146	0.00478146	0.00626452
950	FAF2	0.430265	1.53767	0.00120196	0.00120196	0.0012911
951	PSMC3IP	0.228266	1.25642	0.0223975	0.0223975	0.0237761
952	SPATA5L1	0.290928	1.33767	0.0351862	0.0351862	0.0380986
953	ZNF574	0.493224	1.63759	0.000541099	0.000541099	0.000441289
954	CLSPN	0.219061	1.24491	0.00099729	0.00099729	0.00125922
955	RAD23A	0.487612	1.62842	0.00170998	0.00170998	0.00224158
956	PSPH	0.217501	1.24297	0.00564415	0.00564415	0.00664055
957	SH3GL1	0.493496	1.63803	0.000388378	0.000388378	0.000326048
958	H2AZ2	0.315694	1.37121	0.0248673	0.0248673	0.028208
959	DNPEP	0.440367	1.55328	0.0110561	0.0110561	0.0112095
960	MRFAP1	0.434196	1.54372	0.00565744	0.00565744	0.00545939
961	MICAL3	0.259415	1.29617	0.0144232	0.0144232	0.0158473
962	ITGB1	0.318663	1.37529	0.000366646	0.000366646	0.000283459
963	CD99	0.304013	1.35529	0.00352795	0.00352795	0.0031611
964	PGM1	0.271852	1.31239	0.0178909	0.0178909	0.0172618
965	CANT1	0.297493	1.34648	0.00560657	0.00560657	0.00499476
966	TIMM17A	0.342992	1.40916	0.0183427	0.0183427	0.0175515
967	AKR1A1	-0.31911	0.726796	0.0402851	0.0402851	0.0382685
968	CDC27	0.386015	1.47111	0.00561896	0.00561896	0.0052877
969	CNP	0.255256	1.29079	0.0499971	0.0499971	0.0516397
970	CHMP1A	0.297519	1.34651	0.0307835	0.0307835	0.0302614
971	NDC80	0.255971	1.29172	2.67384e-05	2.67384e-05	3.39326e-05
972	CTBP2	0.421194	1.52378	0.00264498	0.00264498	0.00266807
973	SLC27A4	0.369068	1.44639	0.0028096	0.0028096	0.00275195
974	INTS8	0.386984	1.47253	0.00270821	0.00270821	0.00291458
975	NUDCD3	0.297187	1.34607	0.0349241	0.0349241	0.0351019
976	PLBD2	0.239674	1.27083	0.0328045	0.0328045	0.0289943
977	ECH1	0.225266	1.25266	0.047673	0.047673	0.0491997
978	MZT2B	0.292014	1.33912	0.0106657	0.0106657	0.00968002
979	TAF2	0.299755	1.34953	0.00989451	0.00989451	0.0101549
980	PRR11	0.246753	1.27986	8.43252e-05	8.43252e-05	8.41822e-05
981	TSPYL2	-0.218602	0.803642	0.0241526	0.0241526	0.0243932
982	ZBTB38	0.257195	1.2933	0.0385761	0.0385761	0.0363961
983	INCENP	0.260192	1.29718	0.00188578	0.00188578	0.00211115
984	GMFB	0.344643	1.41149	0.00407549	0.00407549	0.00388071
985	ZWILCH	0.34609	1.41353	0.000839595	0.000839595	0.0011714
986	RNF2	0.255886	1.29161	0.0456788	0.0456788	0.0464529
987	AHNAK2	0.203577	1.22578	4.9564e-05	4.9564e-05	4.04116e-05
988	FMC1	-0.237531	0.788572	0.0257234	0.0257234	0.0246335
989	NCKAP1	0.307279	1.35972	0.0164635	0.0164635	0.0160136
990	VTA1	0.36118	1.43502	0.0058197	0.0058197	0.00636964
991	UAP1	0.296047	1.34453	0.0136117	0.0136117	0.0141846
992	CDC20	0.208996	1.23244	0.000145459	0.000145459	0.000125692
993	CHMP2A	0.374917	1.45487	0.0248904	0.0248904	0.0260197
994	UBC	0.460697	1.58518	0.00480419	0.00480419	0.00445545
995	CEP152	0.29189	1.33896	0.015536	0.015536	0.0184356
996	SS18L1	-0.233479	0.791775	0.0310115	0.0310115	0.0290815
997	STX18	0.389443	1.47616	0.0252927	0.0252927	0.0257944
998	AP2S1	0.475448	1.60873	0.000457664	0.000457664	0.000558935
999	ZNF43	-0.244957	0.782738	0.00748042	0.00748042	0.00767778
1000	PTDSS1	0.418138	1.51913	0.00175045	0.00175045	0.00182124
1001	ENY2	0.465257	1.59242	0.00225851	0.00225851	0.00232542
1002	GCLM	0.155282	1.16799	0.0234969	0.0234969	0.0266646
1003	MTCH2	0.30418	1.35551	0.041032	0.041032	0.0421708
1004	ALDH16A1	0.265199	1.30369	0.0381907	0.0381907	0.0369842
1005	SLMAP	0.3119	1.36602	0.0202167	0.0202167	0.0197182
1006	ERLIN1	0.432977	1.54184	0.000196768	0.000196768	0.000212945
1007	DCUN1D1	0.44021	1.55303	0.000402898	0.000402898	0.000536458
1008	P4HA2	0.224622	1.25185	0.0234967	0.0234967	0.0242131
1009	UBE2S	0.283146	1.3273	5.47839e-05	5.47839e-05	6.78115e-05
1010	AAGAB	0.342203	1.40805	0.0120614	0.0120614	0.0131633
1011	STAM	0.291536	1.33848	0.0362556	0.0362556	0.0365549
1012	DCUN1D5	0.322521	1.3806	0.00420615	0.00420615	0.00459919
1013	ORC6	0.203516	1.2257	0.0069821	0.0069821	0.00740105
1014	HTATIP2	0.375609	1.45588	0.0002048	0.0002048	0.000224595
1015	FAM83H	0.234492	1.26427	0.00674459	0.00674459	0.00610393
1016	UGDH	0.127679	1.13619	0.0221821	0.0221821	0.0253897
1017	PCYT1A	0.274515	1.31589	0.049105	0.049105	0.0477705
1018	OPA1	0.270708	1.31089	0.0205942	0.0205942	0.0218456
1019	TK1	0.289691	1.33601	1.15775e-05	1.15775e-05	8.06796e-06
1020	ATP5MPL	0.302437	1.35315	0.0254961	0.0254961	0.0263087
1021	WWP1	0.261921	1.29942	0.0325401	0.0325401	0.032237
1022	ARPC5	0.331268	1.39273	0.0163492	0.0163492	0.0171137
1023	AURKB	0.182568	1.2003	0.00109962	0.00109962	0.00107864
1024	HAL	0.111354	1.11779	0.0262668	0.0262668	0.029802
1025	NKX3_1	0.197824	1.21875	0.0154826	0.0154826	0.0163707
1026	CCDC77	0.246126	1.27906	0.035171	0.035171	0.0391802
1027	CDK7	0.313959	1.36883	0.0206576	0.0206576	0.0216019
1028	ERCC6L	0.289589	1.33588	0.000407371	0.000407371	0.000513711
1029	AP3S1	0.685144	1.98406	8.05756e-06	8.05756e-06	7.3216e-06
1030	ZFP64	0.33159	1.39318	0.0178119	0.0178119	0.0185647
1031	UMPS	0.355087	1.4263	0.0115098	0.0115098	0.0129403
1032	CCNB1	0.305057	1.3567	3.39235e-06	3.39235e-06	2.91462e-06
1033	CHCHD3	0.377075	1.45801	0.00656111	0.00656111	0.00680412
1034	KNL1	0.342751	1.40882	2.06766e-05	2.06766e-05	3.29172e-05
1035	SYAP1	0.385112	1.46978	0.00329931	0.00329931	0.00376498
1036	HERC1	-0.229244	0.795134	0.0377188	0.0377188	0.0390198
1037	LRIF1	0.298941	1.34843	0.00618182	0.00618182	0.0057255
1038	TMED9	0.291154	1.33797	0.0372047	0.0372047	0.0362458
1039	MLLT6	-0.21384	0.807477	0.0268261	0.0268261	0.0292999
1040	HASPIN	0.319369	1.37626	0.000280224	0.000280224	0.00035536
1041	JOSD1	0.442472	1.55655	0.000486445	0.000486445	0.000460316
1042	ECI1	0.239398	1.27048	0.0494111	0.0494111	0.0500277
1043	TBC1D31	0.354649	1.42568	0.0012496	0.0012496	0.00166104
1044	MBOAT7	0.296337	1.34492	0.0139666	0.0139666	0.0137528
1045	BLVRB	0.196891	1.21761	0.0148157	0.0148157	0.015086
1046	DMD	-0.22157	0.80126	0.0195643	0.0195643	0.0173401
1047	NLN	0.357163	1.42927	0.00220155	0.00220155	0.002165
1048	SMAD3	0.27008	1.31007	0.00726999	0.00726999	0.00733859
1049	F12	0.222412	1.24909	0.00190209	0.00190209	0.00203847
1050	WDR53	0.252885	1.28774	0.0263775	0.0263775	0.0290057
1051	ACSL4	0.175806	1.19221	0.0283982	0.0283982	0.0275001
1052	NME4	0.310768	1.36447	0.00229437	0.00229437	0.00220222
1053	PPP2CA	0.5779	1.78229	0.000702075	0.000702075	0.00060709
1054	SPDL1	0.415077	1.51449	4.1044e-05	4.1044e-05	5.85349e-05
1055	MASTL	0.276579	1.31861	0.00478572	0.00478572	0.00571266
1056	HEBP2	0.254303	1.28956	0.0431658	0.0431658	0.0451072
1057	ARL6IP1	0.355645	1.4271	0.0040375	0.0040375	0.00390361
1058	PDHX	0.2737	1.31482	0.0417224	0.0417224	0.0440933
1059	PPIC	0.301334	1.35166	0.0122409	0.0122409	0.0113541
1060	CALM3	0.48194	1.61921	0.000357743	0.000357743	0.000328437
1061	IKBIP	0.295587	1.34392	0.00805717	0.00805717	0.00841562
1062	PSMD13	0.332187	1.39401	0.0304918	0.0304918	0.0325226
1063	PPFIBP1	0.28491	1.32964	0.00412205	0.00412205	0.00414517
1064	RAB21	0.350393	1.41963	0.00595026	0.00595026	0.00777506
1065	CHCHD4	0.441672	1.55531	0.00300549	0.00300549	0.00313364
1066	SOD2	0.177313	1.194	0.0376401	0.0376401	0.0390682
1067	ZNF281	0.241993	1.27378	0.0176195	0.0176195	0.0179762
1068	PLA2G1B	-0.105411	0.899955	0.00611865	0.00611865	0.00484161
1069	CDCA2	0.296089	1.34459	3.61628e-05	3.61628e-05	4.58831e-05
1070	ATP5PF	0.275123	1.31669	0.0268221	0.0268221	0.0296978
1071	METTL5	0.4891	1.63085	0.000612314	0.000612314	0.000764313
1072	MLF2	0.307783	1.36041	0.0172178	0.0172178	0.0170156
1073	SFXN1	0.443626	1.55835	0.000191988	0.000191988	0.000219526
1074	FHL3	0.303546	1.35465	0.0103994	0.0103994	0.0100864
1075	PIR	0.146881	1.15822	0.0170422	0.0170422	0.0181815
1076	VAV2	0.220758	1.24702	0.0287022	0.0287022	0.0268094
1077	WASF1	0.205576	1.22823	0.0067888	0.0067888	0.00710891
1078	ENOPH1	0.288668	1.33465	0.0477408	0.0477408	0.0487608
1079	SELENBP1	-0.157658	0.854142	0.00188415	0.00188415	0.00202718
1080	GCLC	0.128606	1.13724	0.00319899	0.00319899	0.00371364
1081	GNAI3	0.487736	1.62863	0.00108885	0.00108885	0.000972627
1082	OAS1	0.176735	1.19331	0.00585304	0.00585304	0.0059624
1083	NDUFA10	0.380401	1.46287	0.00923883	0.00923883	0.0147535
1084	CAPN15	0.266547	1.30545	0.0226029	0.0226029	0.0200751
1085	CDR2L	0.172364	1.18811	0.0241428	0.0241428	0.0258421
1086	UQCRB	0.449094	1.56689	0.00227429	0.00227429	0.00256319
1087	FOXK2	0.294575	1.34256	0.0272312	0.0272312	0.0273637
1088	COPS6	0.318548	1.37513	0.0190518	0.0190518	0.0222849
1089	CHML	0.182736	1.2005	0.00537184	0.00537184	0.00581913
1090	ZNF101	-0.355746	0.70065	0.0143481	0.0143481	0.0134011
1091	ZNF253	-0.333069	0.716721	0.0029699	0.0029699	0.00296063
1092	RTN3	0.364278	1.43947	0.0088649	0.0088649	0.00956306
1093	CENPU	0.271988	1.31257	7.93504e-05	7.93504e-05	7.35365e-05
1094	DHCR7	0.236126	1.26633	0.0111072	0.0111072	0.0115741
1095	ERCC1	0.413839	1.51261	0.00237041	0.00237041	0.00378362
1096	CYC1	0.205521	1.22817	0.0355306	0.0355306	0.0370622
1097	NCCRP1	0.103721	1.10929	0.00832541	0.00832541	0.0104496
1098	PSRC1	0.193964	1.21405	0.0152207	0.0152207	0.016476
1099	ZNF589	-0.294722	0.744738	0.00670948	0.00670948	0.00676113
1100	MGST3	0.339639	1.40444	0.0145875	0.0145875	0.0148587
1101	NEDD1	0.428351	1.53473	0.000520598	0.000520598	0.00049933
1102	SKA3	0.29386	1.3416	2.32806e-05	2.32806e-05	2.49747e-05
1103	ARPC1A	0.301707	1.35216	0.0116036	0.0116036	0.014475
1104	RIC8A	0.332622	1.39462	0.044124	0.044124	0.044165
1105	THEMIS	-0.190021	0.826942	0.0439626	0.0439626	0.0404991
1106	BRCA2	0.334317	1.39699	0.00395367	0.00395367	0.00475383
1107	ITGA6	0.234642	1.26446	2.89573e-05	2.89573e-05	5.64039e-05
1108	MAP2K3	0.332715	1.39475	0.00966215	0.00966215	0.00801839
1109	GSTM2	-0.381382	0.682917	6.82849e-05	6.82849e-05	5.88339e-05
1110	MESD	0.637199	1.89118	1.75596e-05	1.75596e-05	2.22119e-05
1111	NT5C3A	0.377295	1.45833	0.000773507	0.000773507	0.00102863
1112	GSK3A	0.573414	1.77431	6.53663e-05	6.53663e-05	5.69732e-05
1113	RCAN2	-0.157373	0.854386	0.0149364	0.0149364	0.0140546
1114	YES1	0.304661	1.35616	0.00478847	0.00478847	0.00497976
1115	CST5	-0.198885	0.819644	0.0137481	0.0137481	0.0096949
1116	IFI35	0.192614	1.21241	0.0190329	0.0190329	0.0198212
1117	RNF7	0.302041	1.35262	0.0458845	0.0458845	0.0482911
1118	STK3	0.335278	1.39833	0.0135971	0.0135971	0.0137697
1119	ACAT2	0.312324	1.3666	0.00176798	0.00176798	0.00211389
1120	NUF2	0.180828	1.19821	0.00192381	0.00192381	0.00187208
1121	RALA	0.340176	1.40519	0.0112601	0.0112601	0.0118836
1122	DVL3	0.258438	1.29491	0.0258969	0.0258969	0.0252189
1123	FAM111B	0.232854	1.2622	0.000421259	0.000421259	0.000515493
1124	NDUFA8	0.347977	1.4162	0.0173678	0.0173678	0.019416
1125	SLC38A2	0.256718	1.29268	0.0139225	0.0139225	0.0137065
1126	HJURP	0.264098	1.30226	6.09117e-06	6.09117e-06	5.59622e-06
1127	NDUFA9	0.315004	1.37026	0.0222934	0.0222934	0.0258468
1128	MAMDC2	-0.130074	0.878031	0.0187937	0.0187937	0.0180361
1129	PIMREG	0.217855	1.24341	0.000347099	0.000347099	0.000423416
1130	ATP6V1D	0.380904	1.46361	0.0207003	0.0207003	0.020826
1131	SNX9	0.2903	1.33683	0.0109643	0.0109643	0.0108153
1132	COPS8	0.492018	1.63561	0.00187506	0.00187506	0.00213049
1133	COLGALT1	0.266965	1.30599	0.010391	0.010391	0.00965277
1134	PPP1R14B	0.362706	1.43721	0.000895601	0.000895601	0.000742288
1135	STK24	0.344488	1.41127	0.00153492	0.00153492	0.0014501
1136	KCNK1	0.138668	1.14874	0.0219886	0.0219886	0.0163678
1137	FBXO9	-0.296344	0.743532	0.0162881	0.0162881	0.0184345
1138	RNF10	0.429939	1.53716	0.0161513	0.0161513	0.0143416
1139	PLOD3	0.242489	1.27442	0.0465831	0.0465831	0.0472553
1140	COX6B1	0.252034	1.28664	0.0175998	0.0175998	0.0215026
1141	ATP1B2	-0.236983	0.789004	0.0247473	0.0247473	0.0217204
1142	ATP1B3	0.248086	1.28157	0.0207327	0.0207327	0.0214368
1143	COX5B	0.247924	1.28136	0.0301614	0.0301614	0.032741
1144	JCHAIN	-0.128317	0.879575	0.0017855	0.0017855	0.00211349
1145	NDUFS2	0.380274	1.46268	0.0100209	0.0100209	0.00998175
1146	PCDH7	0.208125	1.23137	4.63027e-05	4.63027e-05	6.59641e-05
1147	RELA	0.540089	1.71616	0.00230604	0.00230604	0.00194709
1148	VPS25	0.3167	1.37259	0.0178018	0.0178018	0.020771
1149	COPS7A	0.317213	1.37329	0.0431245	0.0431245	0.0430725
1150	H2BC5	0.147007	1.15836	0.0242911	0.0242911	0.0233318
1151	KRT6A	0.125445	1.13365	2.3787e-07	2.3787e-07	9.28117e-07
1152	KRT7	0.228396	1.25658	0.00194253	0.00194253	0.00143307
1153	KRT8	0.390168	1.47723	4.11287e-06	4.11287e-06	4.58651e-06
1154	SEPTIN4	-0.240101	0.786548	0.042643	0.042643	0.041955
1155	ATP2B1	0.237478	1.26805	0.00326364	0.00326364	0.00425256
1156	L3MBTL3	0.280224	1.32343	0.00896459	0.00896459	0.00926245
1157	DUSP14	0.245421	1.27816	0.019954	0.019954	0.0204472
1158	FBXO17	0.169946	1.18524	0.0206262	0.0206262	0.0222482
1159	FCRL2	-0.195627	0.822319	0.0163941	0.0163941	0.0140149
1160	PPARG	0.120363	1.12791	0.0461362	0.0461362	0.0444278
1161	SKA2	0.251553	1.28602	0.0141503	0.0141503	0.0144448
1162	CKS2	0.19061	1.20999	0.00878071	0.00878071	0.00882842
1163	BAK1	0.3297	1.39055	0.00834908	0.00834908	0.00820214
1164	HMBS	0.271406	1.31181	0.017138	0.017138	0.0182147
1165	COL5A1	0.13971	1.14994	0.0105485	0.0105485	0.00990325
1166	MAIP1	0.37387	1.45335	0.00929645	0.00929645	0.00982136
1167	PLK4	0.2622	1.29979	0.000638093	0.000638093	0.000764058
1168	PVR	0.346683	1.41437	0.000203719	0.000203719	0.00025411
1169	TLR2	-0.151741	0.85921	0.0100252	0.0100252	0.0106128
1170	EMC1	0.26904	1.30871	0.0281435	0.0281435	0.0293913
1171	CDK2	0.267612	1.30684	0.00794486	0.00794486	0.00897022
1172	C4BPA	-0.102201	0.902848	0.000686746	0.000686746	0.000828356
1173	COX5A	0.340011	1.40496	0.00797626	0.00797626	0.00900482
1174	HERC4	0.330319	1.39141	0.0360648	0.0360648	0.0369447
1175	SNX30	-0.226465	0.797347	0.00102165	0.00102165	0.00101033
1176	SEPTIN8	0.299634	1.34936	0.0167436	0.0167436	0.0146433
1177	PHC2	0.332675	1.39469	0.0238861	0.0238861	0.0227327
1178	GSS	0.379	1.46082	0.00503474	0.00503474	0.00487356
1179	SAAL1	0.377506	1.45864	0.00347449	0.00347449	0.00435602
1180	PDCD10	0.27013	1.31014	0.0166225	0.0166225	0.0172843
1181	ARVCF	-0.204621	0.814956	0.015847	0.015847	0.015551
1182	EML2	0.2361	1.2663	0.0264023	0.0264023	0.0279412
1183	ALG3	0.454835	1.57591	8.61435e-05	8.61435e-05	0.000106935
1184	KCTD15	0.230982	1.25984	0.00465869	0.00465869	0.00480066
1185	LAMB1	0.276849	1.31897	0.000247513	0.000247513	0.000231665
1186	GPD2	0.244099	1.27647	0.0364522	0.0364522	0.0369466
1187	NDUFAF2	0.235221	1.26519	0.0384786	0.0384786	0.0387364
1188	ATF1	0.261329	1.29865	0.0269158	0.0269158	0.0274705
1189	ARHGEF39	0.267808	1.3071	0.00459376	0.00459376	0.00526534
1190	GIMAP8	-0.163589	0.849091	0.0435511	0.0435511	0.0435054
1191	RBCK1	0.383319	1.46715	0.00498775	0.00498775	0.00474986
1192	MICU3	-0.290433	0.74794	0.0170206	0.0170206	0.0163995
1193	UQCRQ	0.22442	1.2516	0.0424002	0.0424002	0.0456402
1194	THAP10	0.31139	1.36532	0.00978794	0.00978794	0.0112026
1195	TRIM6	0.292724	1.34007	6.52676e-05	6.52676e-05	8.43039e-05
1196	ATP5MD	0.343375	1.4097	0.00677819	0.00677819	0.0073904
1197	SHKBP1	0.293849	1.34158	0.0191388	0.0191388	0.0187952
1198	TP53I3	0.303686	1.35484	0.000298915	0.000298915	0.000357536
1199	COL12A1	0.107164	1.11312	0.0134773	0.0134773	0.0147245
1200	TOMM40	0.375547	1.45579	0.000164027	0.000164027	0.000267655
1201	MYO1E	0.345793	1.41311	4.23506e-05	4.23506e-05	4.8683e-05
1202	AGPS	0.366638	1.44288	0.00470611	0.00470611	0.00458597
1203	COL1A2	0.127593	1.13609	0.0141488	0.0141488	0.0133742
1204	PAQR4	0.188169	1.20704	0.0173766	0.0173766	0.018526
1205	SNTB1	-0.210538	0.810149	0.00435915	0.00435915	0.00522307
1206	MTX2	0.365253	1.44088	0.0146366	0.0146366	0.0144321
1207	PGP	0.287088	1.33254	0.027786	0.027786	0.0271226
1208	VPS37B	0.277808	1.32023	0.0263666	0.0263666	0.0254034
1209	SCPEP1	-0.192063	0.825255	0.0135594	0.0135594	0.0141806
1210	VPS18	0.381292	1.46417	0.00238107	0.00238107	0.00269162
1211	GGA2	-0.379209	0.684403	0.00264609	0.00264609	0.0029836
1212	DEPDC1B	0.261793	1.29926	4.07581e-05	4.07581e-05	5.07683e-05
1213	FBXO5	0.271845	1.31238	0.00271025	0.00271025	0.00325507
1214	ABCD1	0.288054	1.33383	0.00638825	0.00638825	0.00701813
1215	C11orf98	0.255126	1.29062	0.0422689	0.0422689	0.0427803
1216	SPTLC1	0.270197	1.31022	0.0401457	0.0401457	0.0362693
1217	GLOD4	0.329007	1.38959	0.0423443	0.0423443	0.0442821
1218	PROCR	0.158678	1.17196	0.048276	0.048276	0.0491379
1219	STXBP1	-0.154266	0.857044	0.0255552	0.0255552	0.0256758
1220	KLF5	0.21913	1.24499	0.00370753	0.00370753	0.00348226
1221	FCRL3	-0.24487	0.782806	0.00902019	0.00902019	0.00661504
1222	GPC1	0.25045	1.2846	0.000534581	0.000534581	0.000494046
1223	MSX2	0.182131	1.19977	0.00455154	0.00455154	0.0058142
1224	NMI	0.391915	1.47981	0.000423865	0.000423865	0.000367015
1225	SIRT4	-0.282526	0.753877	0.0368123	0.0368123	0.0353339
1226	TIMM23	0.317636	1.37388	0.0384189	0.0384189	0.0394989
1227	TIMM8A	0.266552	1.30546	0.0426657	0.0426657	0.0440652
1228	UBE2C	0.163966	1.17817	0.000574732	0.000574732	0.000466534
1229	MNAT1	0.293996	1.34178	0.0410859	0.0410859	0.0427324
1230	SASS6	0.248721	1.28238	0.0109977	0.0109977	0.0124549
1231	ARMT1	0.308853	1.36186	0.0118219	0.0118219	0.01164
1232	SPC25	0.308611	1.36153	1.24039e-05	1.24039e-05	1.50587e-05
1233	SALL2	-0.133416	0.875101	0.0450745	0.0450745	0.0457381
1234	RTL5	-0.232674	0.792412	0.00258882	0.00258882	0.00242599
1235	KRT14	0.122035	1.12979	0.00162797	0.00162797	0.00392236
1236	KRT17	0.0899584	1.09413	0.00595554	0.00595554	0.00646986
1237	KRT6B	0.120711	1.1283	0.00257993	0.00257993	0.00483281
1238	LIN9	0.344939	1.4119	0.00241644	0.00241644	0.00252121
1239	PTGES	0.109591	1.11582	0.0424722	0.0424722	0.0427626
1240	ALDH2	-0.199255	0.819341	0.0087261	0.0087261	0.00958932
1241	MCAM	0.173856	1.18988	0.0233185	0.0233185	0.0224868
1242	NDUFAB1	0.315444	1.37087	0.0314817	0.0314817	0.0311217
1243	CENPI	0.228733	1.25701	0.00320116	0.00320116	0.0034624
1244	COL1A1	0.116636	1.12371	0.011447	0.011447	0.0105015
1245	PAQR5	0.150989	1.16298	0.0274576	0.0274576	0.0299167
1246	SLC25A43	0.23023	1.25889	0.0404467	0.0404467	0.0404613
1247	SKAP2	0.187017	1.20565	0.035712	0.035712	0.0359092
1248	EGLN1	0.361076	1.43487	0.000323885	0.000323885	0.000485412
1249	POLDIP2	0.345202	1.41227	0.0281986	0.0281986	0.0284811
1250	CDC23	0.34187	1.40758	0.0299062	0.0299062	0.0297292
1251	KRT16	0.115268	1.12217	0.000783105	0.000783105	0.00122374
1252	NUMBL	0.31006	1.36351	0.00145156	0.00145156	0.00149376
1253	NRAS	0.332798	1.39486	0.00200838	0.00200838	0.00192008
1254	LAMC1	0.244236	1.27665	0.00637763	0.00637763	0.00683788
1255	TBK1	0.36081	1.43449	0.0165386	0.0165386	0.0184182
1256	ITPKC	0.292491	1.33976	0.00393848	0.00393848	0.00406005
1257	NDUFB3	0.327564	1.38758	0.0199062	0.0199062	0.0223274
1258	PLEKHB1	-0.276063	0.758765	7.39825e-06	7.39825e-06	1.00472e-05
1259	VANGL1	0.410957	1.50826	0.000138789	0.000138789	0.000140912
1260	COL6A1	0.15393	1.16641	0.0155729	0.0155729	0.0148371
1261	TOR1A	0.381682	1.46475	0.0309758	0.0309758	0.0312846
1262	MAEA	0.356025	1.42764	0.0249081	0.0249081	0.0258812
1263	BDH2	-0.263113	0.768655	0.0165541	0.0165541	0.0172946
1264	DIABLO	0.311229	1.3651	0.0447291	0.0447291	0.0459264
1265	NRBP1	0.331069	1.39246	0.0246718	0.0246718	0.0239492
1266	TPRKB	0.361634	1.43567	0.00733816	0.00733816	0.00803174
1267	SCO1	0.334941	1.39786	0.0365519	0.0365519	0.037996
1268	CENPC	-0.31402	0.730505	0.0466703	0.0466703	0.0476819
1269	ACSS1	-0.231817	0.793091	0.000707857	0.000707857	0.000819415
1270	CARNMT1	0.306987	1.35932	0.0255824	0.0255824	0.0247834
1271	CENPN	0.303013	1.35393	0.000587297	0.000587297	0.000686036
1272	FAAP24	0.263159	1.30103	0.00773934	0.00773934	0.00913588
1273	GLB1L3	-0.0995578	0.905238	0.0196447	0.0196447	0.01604
1274	GPC3	-0.10938	0.89639	0.0220787	0.0220787	0.0212814
1275	NDUFB4	0.325132	1.38421	0.0115583	0.0115583	0.0134486
1276	OPN3	0.221069	1.24741	0.000193218	0.000193218	0.000235871
1277	PIGR	-0.0582999	0.943367	0.0238155	0.0238155	0.025067
1278	SPINDOC	0.241336	1.27295	0.019338	0.019338	0.0206726
1279	CCDC88C	-0.19601	0.822004	0.0300939	0.0300939	0.0317661
1280	TM9SF4	0.284013	1.32845	0.0387526	0.0387526	0.0347942
1281	GNG12	0.211014	1.23493	0.0156881	0.0156881	0.0133689
1282	CENPH	0.375654	1.45594	2.68117e-05	2.68117e-05	4.05876e-05
1283	GOPC	0.327552	1.38757	0.0164196	0.0164196	0.0166268
1284	MINPP1	0.276983	1.31914	0.0364704	0.0364704	0.0351022
1285	PSTPIP2	-0.240865	0.785948	0.0118525	0.0118525	0.0116873
1286	HCCS	0.357728	1.43008	0.0136177	0.0136177	0.0137174
1287	ELFN1	0.342233	1.40809	0.00338065	0.00338065	0.00558614
1288	ZNF630	-0.305476	0.736773	0.039485	0.039485	0.0406969
1289	LRRC56	-0.196818	0.82134	0.0169146	0.0169146	0.0158315
1290	MMADHC	0.397963	1.48879	0.00321738	0.00321738	0.00292579
1291	SYDE1	0.217516	1.24298	0.0265224	0.0265224	0.0263244
1292	WSB2	0.322783	1.38097	0.00734135	0.00734135	0.00841459
1293	BCL9L	0.206599	1.22949	0.0097295	0.0097295	0.0083305
1294	BID	0.194041	1.21415	0.0374493	0.0374493	0.0388401
1295	POFUT1	0.265807	1.30448	0.0322365	0.0322365	0.0333113
1296	NUDT15	0.385172	1.46987	0.00207285	0.00207285	0.00259029
1297	RASAL2	0.242608	1.27457	0.0191431	0.0191431	0.0195196
1298	AK6	0.423931	1.52796	0.0056192	0.0056192	0.00586144
1299	ADAMTS2	0.135027	1.14457	0.0429271	0.0429271	0.0429716
1300	KRT81	0.118774	1.12612	5.1898e-05	5.1898e-05	0.000196886
1301	MPZL1	0.301384	1.35173	0.0359432	0.0359432	0.0345838
1302	XXYLT1	0.307858	1.36051	0.0029164	0.0029164	0.00439352
1303	TMTC3	0.270766	1.31097	0.0125711	0.0125711	0.0127429
1304	NUDT1	0.357073	1.42914	0.000805413	0.000805413	0.000748491
1305	COL3A1	0.0993612	1.10447	0.040015	0.040015	0.0378217
1306	HSD17B13	-0.16742	0.845844	0.0141175	0.0141175	0.00809266
1307	PLEKHS1	-0.0877744	0.915968	0.0414673	0.0414673	0.0397547
1308	SAT2	-0.257701	0.772826	0.0487844	0.0487844	0.04826
1309	TMEM184B	0.297853	1.34696	0.013466	0.013466	0.0126635
1310	COASY	0.393506	1.48217	0.00587318	0.00587318	0.00591227
1311	FBXL18	0.23229	1.26148	0.0283661	0.0283661	0.0291376
1312	CTSL	0.26823	1.30765	6.97475e-05	6.97475e-05	0.000125903
1313	CLUL1	-0.245289	0.782479	0.00532387	0.00532387	0.00366347
1314	EMC7	0.322817	1.38101	0.0314393	0.0314393	0.032301
1315	KRT86	0.199062	1.22026	0.00141938	0.00141938	0.00222607
1316	ITGA2	0.105354	1.1111	0.0273716	0.0273716	0.0262127
1317	CERKL	-0.224844	0.798641	0.00839218	0.00839218	0.0085631
1318	COL4A2	0.166431	1.18108	0.0172659	0.0172659	0.015197
1319	ROR2	0.152687	1.16496	0.0430091	0.0430091	0.0454233
1320	HOMER1	0.206817	1.22976	0.0286103	0.0286103	0.0295309
1321	LANCL2	0.326408	1.38598	0.00187604	0.00187604	0.00444387
1322	KCTD5	0.264414	1.30267	0.0164044	0.0164044	0.0174898
1323	IGSF8	0.201628	1.22339	0.0450278	0.0450278	0.0440227
1324	PPOX	-0.278394	0.756998	0.0173523	0.0173523	0.0174569
1325	BPIFB1	-0.0541206	0.947318	0.0315859	0.0315859	0.0305707
1326	CCDC85C	0.297858	1.34697	0.00898447	0.00898447	0.0103146
1327	ERRFI1	0.197222	1.21801	0.00170519	0.00170519	0.00163368
1328	FRMD8	0.379725	1.46188	0.00917029	0.00917029	0.00876907
1329	NEMP2	0.515219	1.674	0.00064721	0.00064721	0.000759186
1330	PLEKHG3	0.249622	1.28354	0.00237825	0.00237825	0.00219642
1331	COMMD4	0.335166	1.39817	0.0249236	0.0249236	0.0252448
1332	GNB4	0.184562	1.20269	0.0336785	0.0336785	0.0325823
1333	SLC25A22	0.280585	1.3239	0.0232488	0.0232488	0.0223868
1334	C20orf96	-0.199996	0.818734	0.0257502	0.0257502	0.0252151
1335	TFDP1	0.317712	1.37398	0.000429069	0.000429069	0.00132658
1336	DHRS7	0.238335	1.26913	0.022763	0.022763	0.0216679
1337	NKX2_1	-0.145152	0.864891	4.33289e-05	4.33289e-05	0.000145783
1338	OGN	-0.125689	0.881889	0.0329319	0.0329319	0.0291231
1339	PDGFB	0.217098	1.24247	0.00496782	0.00496782	0.00483676
1340	PTX3	0.16248	1.17642	0.0139907	0.0139907	0.0166747
1341	RALGPS2	0.232487	1.26173	0.0138696	0.0138696	0.012078
1342	SMAD9	-0.229938	0.794583	0.00545813	0.00545813	0.00406632
1343	SLC20A1	0.220144	1.24626	0.0149387	0.0149387	0.0158406
1344	BCL2L13	0.39539	1.48496	0.00605823	0.00605823	0.0062551
1345	FADD	0.538358	1.71319	0.000100795	0.000100795	0.00010243
1346	CD109	0.230715	1.2595	1.50757e-05	1.50757e-05	2.2062e-05
1347	GPR15	-0.158883	0.853096	0.0334719	0.0334719	0.0283883
1348	NCEH1	0.195574	1.21601	0.0171867	0.0171867	0.0167043
1349	GFRA1	-0.24747	0.780774	0.00793275	0.00793275	0.00536729
1350	GPIHBP1	-0.14529	0.864772	0.0230526	0.0230526	0.0193312
1351	CENPL	0.250414	1.28456	0.0210366	0.0210366	0.0223216
1352	DMBT1	-0.0623372	0.939566	0.0301928	0.0301928	0.0284299
1353	F10	-0.1867	0.829693	0.047006	0.047006	0.0422784
1354	ALOX15	-0.110134	0.895714	0.0355429	0.0355429	0.0289711
1355	NRXN3	-0.238861	0.787524	0.022804	0.022804	0.0183731
1356	RSPH9	-0.199049	0.81951	0.0474717	0.0474717	0.0398416
1357	MYL12A	0.311753	1.36582	0.0137289	0.0137289	0.0135683
1358	UBE2D3	0.354695	1.42575	0.0402466	0.0402466	0.038665
1359	POGLUT3	0.188972	1.20801	0.0370773	0.0370773	0.0364716
1360	GINS3	0.306769	1.35903	0.00273643	0.00273643	0.00335959
1361	HMGN3	-0.234643	0.790853	0.0157144	0.0157144	0.0144282
1362	IL1A	0.180202	1.19746	0.00199525	0.00199525	0.00432841
1363	VTN	0.141591	1.15211	0.0327285	0.0327285	0.0504059
1364	ZNF396	-0.462979	0.629406	0.00292278	0.00292278	0.00255868
1365	ZNF69	-0.210905	0.809851	0.036327	0.036327	0.0375562
1366	NPTN	0.370918	1.44906	0.00334291	0.00334291	0.00251001
1367	TOR4A	0.277791	1.32021	0.00321562	0.00321562	0.00223456
