# Supplementary material for: Immune-Related RNA-Binding Protein-Based Signature With Predictive and Prognostic Implications in Patients With Lung Adenocarcinoma
Source: Front Mol Biosci. 2022 May 13;9:807622. doi: 10.3389/fmolb.2022.807622 (PMC9136055; doi:10.3389/fmolb.2022.807622)
Supplement: Supplementary file 2 [file Table3.XLSX]

## Sheet: Sumpplementary_table2_unicox_IM
	uni_cox_sig_genes	beta	Hazard_Ratio	z_pvalue	Wald_pvalue	Likelihood_pvalue
1	CD1D	-0.27941	0.756229	0.00289944	0.00289944	0.00272374
2	CD74	-0.122468	0.884734	0.0238185	0.0238185	0.0269955
3	CTSL	0.26823	1.30765	6.97475e-05	6.97475e-05	0.000125903
4	HLA_DMA	-0.195147	0.822714	0.00180044	0.00180044	0.00234002
5	HLA_DOA	-0.122825	0.884418	0.0176433	0.0176433	0.0187978
6	HLA_DOB	-0.189545	0.827335	0.00396067	0.00396067	0.00419024
7	HLA_DPA1	-0.109602	0.896191	0.0324348	0.0324348	0.0357051
8	HLA_DPB1	-0.134795	0.873895	0.0124072	0.0124072	0.0145682
9	HLA_DQA1	-0.126875	0.880844	0.00991359	0.00991359	0.0111655
10	HLA_DQB1	-0.109541	0.896245	0.0178636	0.0178636	0.0203912
11	HLA_DRB1	-0.120187	0.886755	0.0193656	0.0193656	0.0222329
12	HLA_DRB5	-0.116122	0.890367	0.00607063	0.00607063	0.00684564
13	HSPA1A	0.20603	1.22879	0.0075696	0.0075696	0.00814739
14	HSPA2	0.194881	1.21517	0.00210391	0.00210391	0.00316333
15	HSPA4	0.567071	1.76309	7.37962e-05	7.37962e-05	5.92972e-05
16	HSPA6	0.131052	1.14003	0.0188504	0.0188504	0.0218459
17	HSP90AA1	0.342554	1.40854	0.00297626	0.00297626	0.00299226
18	CIITA	-0.183211	0.832592	0.00616251	0.00616251	0.00652221
19	PSMC1	0.344222	1.41089	0.0028099	0.0028099	0.00444072
20	PSMC3	0.431827	1.54007	0.0103537	0.0103537	0.010854
21	PSMC4	0.434299	1.54388	0.000603719	0.000603719	0.000839574
22	PSMC5	0.649472	1.91453	0.000201368	0.000201368	0.000193346
23	PSMC6	0.41604	1.51595	0.00115019	0.00115019	0.001671
24	PSMD1	0.357232	1.42937	0.00134528	0.00134528	0.00208496
25	PSMD2	0.455917	1.57762	3.69738e-05	3.69738e-05	5.44932e-05
26	PSMD4	0.342544	1.40853	0.0131899	0.0131899	0.014215
27	PSMD8	0.327439	1.38741	0.00973703	0.00973703	0.010916
28	PSMD11	0.466885	1.59502	8.92153e-05	8.92153e-05	0.000105433
29	PSMD13	0.332187	1.39401	0.0304918	0.0304918	0.0325226
30	PSME2	0.251592	1.28607	0.0334957	0.0334957	0.0343744
31	RELB	0.291991	1.33909	0.00447834	0.00447834	0.0041046
32	RFXAP	-0.38233	0.68227	0.00600685	0.00600685	0.00645397
33	TAP1	0.159564	1.173	0.0216779	0.0216779	0.0219349
34	TAP2	0.271419	1.31182	0.00208436	0.00208436	0.00204684
35	AP3B1	0.359108	1.43205	0.00854422	0.00854422	0.00787656
36	PSME3	0.390056	1.47706	0.0026002	0.0026002	0.00282064
37	PSMD14	0.365829	1.44171	0.00346362	0.00346362	0.00372365
38	PROCR	0.158678	1.17196	0.048276	0.048276	0.0491379
39	ADRM1	0.265323	1.30385	0.0472561	0.0472561	0.0458021
40	RAET1E	0.284033	1.32848	0.00048092	0.00048092	0.000944433
41	TMSB10	0.249495	1.28338	0.00921074	0.00921074	0.0093224
42	SFTPD	-0.0959761	0.908486	0.000947306	0.000947306	0.00106309
43	SERPIND1	-0.108253	0.897401	0.00704928	0.00704928	0.00465158
44	S100P	0.0638781	1.06596	0.0115728	0.0115728	0.0108486
45	S100A10	0.267924	1.30725	0.000965616	0.000965616	0.000700391
46	S100A11	0.323183	1.38152	0.00281211	0.00281211	0.00238616
47	S100A16	0.234279	1.264	0.000557182	0.000557182	0.000420471
48	WFDC2	-0.143333	0.866466	0.00121549	0.00121549	0.00173717
49	ANOS1	-0.16691	0.846276	0.00416479	0.00416479	0.00423408
50	TLR2	-0.151741	0.85921	0.0100252	0.0100252	0.0106128
51	BPIFB1	-0.0541206	0.947318	0.0315859	0.0315859	0.0305707
52	OASL	0.141652	1.15218	0.0203847	0.0203847	0.0215117
53	CTSG	-0.194295	0.823415	0.00551621	0.00551621	0.00426696
54	PML	0.219691	1.24569	0.0356003	0.0356003	0.0352192
55	ISG20L2	0.307441	1.35994	0.0350919	0.0350919	0.0352048
56	TFRC	0.129055	1.13775	0.0453115	0.0453115	0.047418
57	GDF15	-0.110455	0.895427	0.0147055	0.0147055	0.0142943
58	NEDD4	0.322326	1.38034	0.000767705	0.000767705	0.00106499
59	STAT1	0.165262	1.1797	0.0310642	0.0310642	0.0309743
60	CCL20	0.100503	1.10573	0.00446918	0.00446918	0.00489149
61	PPIA	0.542996	1.72116	7.1805e-05	7.1805e-05	9.01893e-05
62	NLRX1	0.282683	1.32668	0.0271742	0.0271742	0.0245901
63	ITGAV	0.184014	1.20203	0.0204089	0.0204089	0.0197676
64	CACYBP	0.425478	1.53032	0.000369971	0.000369971	0.000406945
65	GNAI1	0.178636	1.19559	0.0176146	0.0176146	0.0175757
66	FURIN	0.206547	1.22943	0.00027477	0.00027477	0.000448582
67	ADAR	0.240272	1.27159	0.0399335	0.0399335	0.0383646
68	F2RL1	0.188886	1.2079	0.00158406	0.00158406	0.00136669
69	TKFC	0.323145	1.38147	0.00884045	0.00884045	0.00860232
70	ELAVL1	0.489643	1.63173	0.0102673	0.0102673	0.00939635
71	SOD1	0.370835	1.44894	0.00310965	0.00310965	0.00363259
72	DMBT1	-0.0623372	0.939566	0.0301928	0.0301928	0.0284299
73	RELA	0.540089	1.71616	0.00230604	0.00230604	0.00194709
74	IL1A	0.180202	1.19746	0.00199525	0.00199525	0.00432841
75	PTX3	0.16248	1.17642	0.0139907	0.0139907	0.0166747
76	SYTL1	-0.190747	0.826342	0.0107651	0.0107651	0.0116459
77	MAP2K1	0.334813	1.39768	0.0156787	0.0156787	0.0157792
78	NDRG1	0.153824	1.16629	0.0239377	0.0239377	0.0244133
79	TRIM22	-0.145953	0.864198	0.0422924	0.0422924	0.0450382
80	LANCL1	0.234326	1.26406	0.0362825	0.0362825	0.0378731
81	PPP4C	0.276912	1.31905	0.0498071	0.0498071	0.0503955
82	HMGB1	0.29891	1.34839	0.0432621	0.0432621	0.0456229
83	HGF	-0.219545	0.802884	0.00745968	0.00745968	0.00665458
84	PLSCR1	0.272007	1.3126	0.00179625	0.00179625	0.00190983
85	PIK3CG	-0.216344	0.805458	0.00679273	0.00679273	0.00649666
86	ARRB1	-0.248603	0.77989	0.00316924	0.00316924	0.00342613
87	TBK1	0.36081	1.43449	0.0165386	0.0165386	0.0184182
88	BIRC5	0.209134	1.23261	0.000168444	0.000168444	0.000126362
89	VTN	0.141591	1.15211	0.0327285	0.0327285	0.0504059
90	OAS1	0.176735	1.19331	0.00585304	0.00585304	0.0059624
91	AGER	-0.0979564	0.906688	0.00633756	0.00633756	0.00568294
92	ACTG1	0.426139	1.53133	0.00100936	0.00100936	0.000954129
93	XCL2	-0.162022	0.850422	0.0442248	0.0442248	0.0413767
94	CXCR4	-0.15239	0.858653	0.0387343	0.0387343	0.0391998
95	CXCR6	-0.190551	0.826504	0.0203319	0.0203319	0.0189274
96	PPARG	0.120363	1.12791	0.0461362	0.0461362	0.0444278
97	MIF	0.31957	1.37654	0.000384285	0.000384285	0.000325526
98	CD79A	-0.132608	0.875808	0.00328332	0.00328332	0.00340645
99	CD79B	-0.173954	0.840336	0.0047712	0.0047712	0.00411474
100	VAV2	0.220758	1.24702	0.0287022	0.0287022	0.0268094
101	RAC1	0.51276	1.66989	0.000234731	0.000234731	0.000284583
102	PPP3CA	0.248475	1.28207	0.0310311	0.0310311	0.0288378
103	KRAS	0.261798	1.29926	0.00491729	0.00491729	0.00641781
104	NRAS	0.332798	1.39486	0.00200838	0.00200838	0.00192008
105	CD19	-0.187533	0.829002	0.00316229	0.00316229	0.00253928
106	AKT2	0.297418	1.34638	0.0305103	0.0305103	0.0314196
107	CD22	-0.192736	0.824699	0.00630395	0.00630395	0.0052192
108	PLCG2	-0.196963	0.821221	0.042404	0.042404	0.0425383
109	CX3CL1	-0.0930142	0.911181	0.0423927	0.0423927	0.0424107
110	CXCL17	-0.142581	0.867117	1.31544e-05	1.31544e-05	4.64004e-05
111	SEMA3A	0.131375	1.1404	0.00654286	0.00654286	0.00748152
112	SEMA3C	0.19861	1.21971	0.00114181	0.00114181	0.00102237
113	SEMA4G	0.143458	1.15426	0.0194904	0.0194904	0.020926
114	SEMA7A	0.171559	1.18715	0.0105578	0.0105578	0.0115387
115	ACKR1	-0.0990696	0.90568	0.0298014	0.0298014	0.0302397
116	PLAUR	0.202807	1.22484	0.00254645	0.00254645	0.00250098
117	ROBO2	-0.247528	0.780728	0.0150344	0.0150344	0.0115632
118	BMP1	0.247322	1.28059	0.00471134	0.00471134	0.00451397
119	BMP5	-0.193622	0.823969	0.000227164	0.000227164	0.000222633
120	BMP7	0.112815	1.11943	0.0300509	0.0300509	0.0357244
121	ADA2	-0.170674	0.843096	0.00997055	0.00997055	0.0114749
122	CMTM7	-0.225818	0.797864	0.0124776	0.0124776	0.0143724
123	CTF1	-0.184514	0.831509	0.00789496	0.00789496	0.00862762
124	EREG	0.0798061	1.08308	0.00931507	0.00931507	0.0117768
125	VEGFD	-0.182176	0.833454	0.000572674	0.000572674	0.00036745
126	GAL	0.101015	1.10629	0.0118722	0.0118722	0.0164812
127	GDF10	-0.19294	0.824531	0.00351548	0.00351548	0.00242653
128	GHRL	-0.462827	0.629502	0.00353972	0.00353972	0.00262687
129	GMFB	0.344643	1.41149	0.00407549	0.00407549	0.00388071
130	GREM1	0.105531	1.1113	0.0187253	0.0187253	0.0191721
131	HDGF	0.282877	1.32694	0.0132005	0.0132005	0.0130266
132	HDGFL3	0.229813	1.25837	0.00996637	0.00996637	0.0104686
133	IL11	0.231076	1.25996	0.00185827	0.00185827	0.00286907
134	IL24	-0.204525	0.815035	0.0245258	0.0245258	0.0229256
135	IL33	-0.130277	0.877852	0.0189017	0.0189017	0.0187145
136	INHBA	0.12956	1.13833	0.0234752	0.0234752	0.0234765
137	JAG1	0.252367	1.28707	0.000502865	0.000502865	0.000636381
138	KITLG	-0.141753	0.867835	0.0432664	0.0432664	0.0443205
139	KL	-0.259002	0.771821	0.00748462	0.00748462	0.00457158
140	LTB	-0.118106	0.888602	0.0363507	0.0363507	0.0367675
141	NMB	0.186962	1.20558	0.00345388	0.00345388	0.00431125
142	NTS	0.0985999	1.10362	0.000590569	0.000590569	0.002016
143	OGN	-0.125689	0.881889	0.0329319	0.0329319	0.0291231
144	PDGFB	0.217098	1.24247	0.00496782	0.00496782	0.00483676
145	PTHLH	0.108017	1.11407	0.0298434	0.0298434	0.0344505
146	SCGB3A1	-0.0684698	0.933822	0.00268665	0.00268665	0.00252759
147	AIMP1	0.380874	1.46356	0.0294439	0.0294439	0.0321065
148	TNFSF13	-0.185657	0.830559	0.0338976	0.0338976	0.0377584
149	ADIPOR2	0.434763	1.5446	0.000138643	0.000138643	0.000204428
150	ADRB1	-0.151736	0.859215	0.0179762	0.0179762	0.0147425
151	ADRB2	-0.210324	0.810321	0.00474314	0.00474314	0.00439576
152	CSF2RB	-0.135484	0.873293	0.0453452	0.0453452	0.0470053
153	FGFR2	-0.12802	0.879836	0.0398932	0.0398932	0.0390781
154	HTR3A	0.0866481	1.09051	0.0357631	0.0357631	0.040325
155	IL1R2	0.204085	1.2264	0.000154174	0.000154174	0.000348454
156	IL20RB	0.120626	1.1282	0.00191184	0.00191184	0.00281865
157	IL22RA1	0.185491	1.20381	0.00066416	0.00066416	0.00114075
158	LGR4	0.228135	1.25626	0.00154046	0.00154046	0.00138451
159	LIFR	-0.215318	0.806285	0.00197539	0.00197539	0.00201814
160	LTBR	0.323402	1.38182	0.0026862	0.0026862	0.00268224
161	MC1R	0.236956	1.26738	0.015898	0.015898	0.0175307
162	MET	0.0931933	1.09767	0.0277442	0.0277442	0.0262051
163	NR0B2	-0.118689	0.888084	0.00675838	0.00675838	0.0050183
164	NR2F2	0.199071	1.22027	0.0195398	0.0195398	0.020588
165	NR3C2	-0.187583	0.828961	0.0066465	0.0066465	0.00702201
166	PPARD	0.248285	1.28182	0.0245393	0.0245393	0.0232563
167	RARG	0.226692	1.25444	0.0141279	0.0141279	0.0144201
168	RORA	-0.223389	0.799803	0.0405477	0.0405477	0.0396441
169	TNFRSF10C	-0.155076	0.85635	0.0342808	0.0342808	0.0349873
170	TNFRSF11A	0.23834	1.26914	0.0110104	0.0110104	0.0120824
171	TNFRSF13C	-0.154252	0.857056	0.02736	0.02736	0.0245738
172	TNFRSF14	-0.171448	0.842444	0.0460375	0.0460375	0.0474199
173	TNFRSF17	-0.139532	0.869765	0.0114794	0.0114794	0.0110538
174	TNFRSF19	-0.148833	0.861713	0.0138326	0.0138326	0.012736
175	TNFRSF1A	0.40257	1.49566	0.00170448	0.00170448	0.00147923
176	TUBB3	0.14106	1.15149	0.0243068	0.0243068	0.0241099
177	VIPR1	-0.237477	0.788615	0.000826116	0.000826116	0.000774438
178	ITGAL	-0.167057	0.846151	0.0155459	0.0155459	0.0159564
179	PAK1	0.299363	1.349	0.0105788	0.0105788	0.00996411
180	LCK	-0.145228	0.864825	0.0463855	0.0463855	0.0461228
181	CD247	-0.168359	0.845051	0.0419027	0.0419027	0.0410741
182	ZAP70	-0.179046	0.836067	0.0184645	0.0184645	0.0173544
183	SHC3	-0.208398	0.811884	0.0115665	0.0115665	0.0100457
184	PRKCA	0.153009	1.16533	0.0280908	0.0280908	0.0290848
185	BID	0.194041	1.21415	0.0374493	0.0374493	0.0388401
186	PTPRC	-0.137994	0.871104	0.0220839	0.0220839	0.023129
187	ITK	-0.205047	0.814609	0.0205362	0.0205362	0.0193575
188	NCK2	0.24748	1.28079	0.044489	0.044489	0.0412966
189	GRAP2	-0.290325	0.748021	0.00793829	0.00793829	0.00717766
190	PAK2	0.374341	1.45403	0.00308902	0.00308902	0.00311836
191	PAK4	0.318411	1.37494	0.00378502	0.00378502	0.00382288
192	MAP3K8	-0.25549	0.774537	0.0130784	0.0130784	0.012715
193	CTLA4	-0.149472	0.861163	0.0444023	0.0444023	0.0437389
194	CBLC	0.143795	1.15465	0.0286625	0.0286625	0.0267153
