# Supplementary material for: Immune-Related RNA-Binding Protein-Based Signature With Predictive and Prognostic Implications in Patients With Lung Adenocarcinoma
Source: Front Mol Biosci. 2022 May 13;9:807622. doi: 10.3389/fmolb.2022.807622 (PMC9136055; doi:10.3389/fmolb.2022.807622)
Supplement: Supplementary file 3 [file Table4.XLSX]

## Sheet: Sumpplement_table4_degs_limma
	logFC	AveExpr	t	P.Value	adj.P.Val	B	label
DDX56	0.543601	5.9587	14.8011	2.57779e-41	6.58136e-37	82.9072	stable
YKT6	0.622584	6.65103	13.4425	2.40392e-35	2.3072e-31	69.393	stable
PPIA	0.538069	7.93717	13.4297	2.72764e-35	2.3072e-31	69.2688	stable
CCT6A	0.752474	7.36132	13.4013	3.61474e-35	2.3072e-31	68.992	UP
ZC3H12D	-0.679251	1.48668	-13.0755	8.90743e-34	4.54831e-30	65.8421	stable
TBRG4	0.582958	5.08889	12.9509	3.00287e-33	1.27777e-29	64.6475	stable
ANLN	1.37724	4.14563	12.8371	9.07037e-33	3.30822e-29	63.561	UP
EIF3B	0.622248	6.32679	12.5006	2.31639e-31	6.1174e-28	60.3767	stable
YWHAG	0.655296	7.58802	12.4973	2.39066e-31	6.1174e-28	60.3456	stable
POLD2	0.615375	6.23722	12.4947	2.45197e-31	6.1174e-28	60.3208	stable
PHB	0.489384	6.43154	12.4871	2.63568e-31	6.1174e-28	60.2498	stable
PPM1G	0.51479	6.77343	12.3726	7.85502e-31	1.67122e-27	59.1767	stable
LRRC59	0.55898	7.03557	12.3305	1.17258e-30	2.22756e-27	58.783	stable
TUBG1	0.695881	5.79427	12.3262	1.22149e-30	2.22756e-27	58.7428	stable
FARSB	0.518237	5.40268	12.0924	1.11268e-29	1.89385e-26	56.5721	stable
BZW2	0.641161	6.28429	12.074	1.32271e-29	2.11063e-26	56.4022	stable
LSM5	0.526076	4.55598	12.0486	1.67851e-29	2.52083e-26	56.1681	stable
NUDT1	0.658981	4.42433	12.006	2.50195e-29	3.36586e-26	55.776	stable
FAM220A	0.570655	4.97416	12.0059	2.50485e-29	3.36586e-26	55.7748	stable
HIBADH	0.596276	6.11505	11.9982	2.6921e-29	3.43661e-26	55.704	stable
ENO1	0.66232	10.4611	11.981	3.16132e-29	3.84341e-26	55.5462	stable
TK1	1.11824	6.33382	11.9681	3.56728e-29	4.13983e-26	55.4275	UP
DNAAF5	0.569044	4.38581	11.9531	4.10286e-29	4.55436e-26	55.2901	stable
TACO1	0.444125	4.94278	11.9355	4.8383e-29	5.14694e-26	55.1281	stable
PSMC5	0.444742	6.45511	11.8948	7.07089e-29	7.22108e-26	54.7554	stable
EIF4A3	0.570133	5.84447	11.8897	7.41282e-29	7.2791e-26	54.709	stable
PSMD11	0.592107	5.73425	11.8491	1.08153e-28	1.02268e-25	54.3379	stable
KPNA2	0.966044	6.4986	11.776	2.13201e-28	1.88373e-25	53.6712	UP
EBNA1BP2	0.476425	5.69986	11.7757	2.13968e-28	1.88373e-25	53.6677	stable
MALSU1	0.447636	4.22739	11.7626	2.41433e-28	2.05467e-25	53.549	stable
TUBA1C	0.720299	6.33308	11.7148	3.75823e-28	3.0952e-25	53.1144	UP
CDC6	1.11272	3.47429	11.6914	4.66429e-28	3.72137e-25	52.9022	UP
PSMD12	0.465107	5.4079	11.6432	7.2774e-28	5.63028e-25	52.4653	stable
RFC2	0.590943	5.48059	11.5462	1.77361e-27	1.33183e-24	51.5904	stable
PSME3	0.498233	6.14078	11.4471	4.38929e-27	3.2018e-24	50.7005	stable
TNFRSF13B	-0.740327	0.988946	-11.441	4.64217e-27	3.2922e-24	50.6454	DOWN
CBX3	0.52631	7.07767	11.4176	5.74244e-27	3.96244e-24	50.4366	stable
NME1	0.722634	5.67665	11.4051	6.43615e-27	4.32424e-24	50.3246	UP
RPP40	0.657614	3.33542	11.3868	7.60384e-27	4.97778e-24	50.1608	stable
PTRH2	0.476159	4.0138	11.3799	8.09509e-27	5.16689e-24	50.0994	stable
PSMD14	0.525651	4.93074	11.3181	1.41842e-26	8.83261e-24	49.5486	stable
BYSL	0.640931	5.13325	11.2584	2.43557e-26	1.48054e-23	49.0178	stable
CYCS	0.616938	6.32429	11.2399	2.87851e-26	1.7091e-23	48.8537	stable
CCT5	0.684624	6.8738	11.1728	5.26916e-26	3.05743e-23	48.2601	stable
PSMC2	0.449954	6.34321	11.1588	5.97428e-26	3.38954e-23	48.1368	stable
FCRL1	-0.776652	0.9686	-11.1435	6.85776e-26	3.80621e-23	48.0014	DOWN
ATIC	0.503579	6.28475	11.1291	7.79954e-26	4.23681e-23	47.875	stable
PAICS	0.665841	5.6761	11.0795	1.21646e-25	6.47032e-23	47.4387	stable
DTYMK	0.627284	5.27727	11.0142	2.18062e-25	1.13619e-22	46.8657	stable
POLDIP2	0.418169	7.40416	10.9878	2.75944e-25	1.40903e-22	46.6346	stable
TUBB	0.658623	9.16988	10.9714	3.19471e-25	1.57228e-22	46.4908	stable
CCDC86	0.574362	5.15238	10.9711	3.20232e-25	1.57228e-22	46.4885	stable
CHCHD2	0.634303	9.09811	10.9552	3.68957e-25	1.77733e-22	46.3495	stable
MRTO4	0.483445	5.65278	10.9134	5.34835e-25	2.52868e-22	45.985	stable
CHAF1B	0.70676	3.05497	10.9032	5.85517e-25	2.69293e-22	45.8962	UP
EIF5A	0.519896	8.53446	10.9022	5.9067e-25	2.69293e-22	45.8876	stable
C17orf58	0.601287	4.49484	10.8803	7.17019e-25	3.21162e-22	45.6973	stable
PSMD3	0.497007	6.56508	10.866	8.13933e-25	3.58285e-22	45.5729	stable
PSMG3	0.608328	5.94715	10.8502	9.35958e-25	4.05016e-22	45.4358	stable
ORC1	0.907838	2.7539	10.8113	1.31917e-24	5.58473e-22	45.0989	UP
GAPDH	0.730594	10.9835	10.81	1.33433e-24	5.58473e-22	45.0877	UP
MRM2	0.457969	5.29522	10.803	1.42036e-24	5.84891e-22	45.0264	stable
CHCHD3	0.469864	5.2451	10.796	1.50959e-24	6.11766e-22	44.9666	stable
POP7	0.564482	6.32533	10.794	1.53696e-24	6.13128e-22	44.949	stable
RRM2	1.1366	4.67586	10.7803	1.73403e-24	6.811e-22	44.8306	UP
DNTTIP2	0.464218	4.79692	10.7415	2.44041e-24	9.44031e-22	44.4952	stable
ARPC1A	0.540806	7.39834	10.7252	2.81589e-24	1.07302e-21	44.3548	stable
BLK	-0.8735	1.32545	-10.7076	3.28661e-24	1.23398e-21	44.2031	DOWN
TOMM40	0.575346	5.70724	10.6966	3.61937e-24	1.33922e-21	44.1084	stable
EIF6	0.479113	7.9234	10.6853	3.99612e-24	1.4575e-21	44.0112	stable
TIPIN	0.494134	2.89406	10.6814	4.13546e-24	1.48708e-21	43.9776	stable
HMGA1	0.966892	8.11303	10.6775	4.27586e-24	1.51621e-21	43.9448	UP
RCC1	0.605864	5.65876	10.66	4.98525e-24	1.74354e-21	43.7942	stable
GSS	0.474218	6.52183	10.6491	5.48389e-24	1.89202e-21	43.7007	stable
PKM	0.559572	8.84624	10.6429	5.78759e-24	1.97017e-21	43.6478	stable
LYAR	0.542047	4.54639	10.6332	6.30005e-24	2.1164e-21	43.5645	stable
RAC1	0.441814	8.41836	10.593	8.94421e-24	2.96565e-21	43.2207	stable
PNO1	0.501563	5.06291	10.5857	9.53312e-24	3.12039e-21	43.1581	stable
MRPS17	0.486705	4.01021	10.578	1.0198e-23	3.29577e-21	43.0919	stable
ZC3HC1	0.413132	4.22927	10.574	1.0557e-23	3.36913e-21	43.058	stable
GPN1	0.500073	5.31819	10.5661	1.13076e-23	3.56412e-21	42.9906	stable
ABCF2	0.42431	5.55805	10.5462	1.34419e-23	4.18518e-21	42.821	stable
GARS1	0.542615	6.58223	10.5408	1.40924e-23	4.33487e-21	42.7746	stable
COPS6	0.459633	6.7096	10.5363	1.46563e-23	4.45464e-21	42.7361	stable
ATP5PD	0.408488	6.76289	10.5278	1.57782e-23	4.7392e-21	42.6637	stable
TAX1BP1	0.482565	6.20124	10.5238	1.63398e-23	4.81928e-21	42.6294	stable
RPA3	0.560675	4.57896	10.5232	1.64223e-23	4.81928e-21	42.6245	stable
SEC61G	0.570396	6.72328	10.5005	1.99927e-23	5.80038e-21	42.4315	stable
HSF2BP	0.548494	1.23606	10.4841	2.30401e-23	6.60941e-21	42.2923	stable
COA7	0.512347	4.17415	10.4683	2.64125e-23	7.49265e-21	42.1583	stable
ALYREF	0.610276	6.86735	10.4282	3.73606e-23	1.04819e-20	41.8181	stable
EFTUD2	0.435629	5.16868	10.4031	4.63679e-23	1.28676e-20	41.6062	stable
PRR11	0.996982	3.48833	10.4018	4.69103e-23	1.28781e-20	41.5948	UP
NOL11	0.470068	5.12644	10.3503	7.30411e-23	1.98384e-20	41.1604	stable
SSBP1	0.428485	5.25364	10.3194	9.52385e-23	2.55951e-20	40.9001	stable
CTSL	0.823662	7.53645	10.3168	9.73827e-23	2.58987e-20	40.8783	UP
LRRC42	0.536973	5.37956	10.314	9.97573e-23	2.62567e-20	40.8546	stable
AIMP2	0.510305	5.20716	10.2982	1.14236e-22	2.97607e-20	40.7217	stable
KIF23	0.918657	3.02387	10.2896	1.22946e-22	3.17065e-20	40.6496	UP
METTL2A	0.420515	4.10667	10.2872	1.2551e-22	3.20439e-20	40.6294	stable
CCDC51	0.4317	4.14789	10.2857	1.27063e-22	3.21193e-20	40.6173	stable
MPLKIP	0.388695	3.45617	10.2842	1.28746e-22	3.22257e-20	40.6044	stable
CCT7	0.405271	7.57109	10.2815	1.31711e-22	3.26477e-20	40.5821	stable
PCLAF	0.883192	3.66	10.2799	1.33599e-22	3.27974e-20	40.5681	UP
MRPL10	0.384129	5.76633	10.2669	1.49323e-22	3.63081e-20	40.459	stable
ALG3	0.509908	5.61744	10.2556	1.64412e-22	3.95999e-20	40.3646	stable
EIF2AK1	0.438715	7.08953	10.2426	1.83741e-22	4.3842e-20	40.2556	stable
SNX8	0.644001	4.63091	10.225	2.13392e-22	5.00977e-20	40.1089	stable
MRPL37	0.419317	6.29435	10.2248	2.13883e-22	5.00977e-20	40.1066	stable
DIAPH3	0.715879	1.91638	10.201	2.61774e-22	6.07578e-20	39.9084	UP
LINC01781	-0.812105	1.24109	-10.1873	2.94092e-22	6.73273e-20	39.7943	DOWN
PSMC4	0.455482	6.90867	10.1863	2.96613e-22	6.73273e-20	39.7859	stable
AUNIP	0.761555	1.96564	10.1858	2.9799e-22	6.73273e-20	39.7814	UP
PSMB2	0.41773	6.34759	10.1756	3.249e-22	7.27632e-20	39.6966	stable
PA2G4	0.443329	6.67985	10.1671	3.49335e-22	7.75555e-20	39.6255	stable
TWISTNB	0.513513	4.39214	10.1425	4.3041e-22	9.47309e-20	39.4208	stable
BTG2	-0.958256	7.05953	-10.1352	4.57794e-22	9.98969e-20	39.3603	DOWN
PES1	0.416816	5.67603	10.1271	4.90316e-22	1.06087e-19	39.293	stable
NELFE	0.43365	6.43749	10.1183	5.2839e-22	1.13364e-19	39.2197	stable
GINS3	0.571547	2.35048	10.1169	5.3457e-22	1.13734e-19	39.2083	stable
NOL10	0.414524	4.83656	10.1036	5.98127e-22	1.26205e-19	39.0981	stable
KIF2C	1.04821	3.97306	10.0886	6.79158e-22	1.42128e-19	38.9735	UP
RALA	0.452316	6.00559	10.0496	9.4435e-22	1.96018e-19	38.6503	stable
METTL5	0.401461	4.77698	10.0341	1.0761e-21	2.21563e-19	38.5222	stable
SGO2	0.693976	2.50684	10.0295	1.11867e-21	2.28486e-19	38.4842	stable
FAM98A	0.390175	4.83573	10.0241	1.17034e-21	2.37142e-19	38.4399	stable
CCNB1	0.947745	5.32108	10.0192	1.21903e-21	2.45064e-19	38.4	UP
CDC20	1.11333	5.2913	10.0133	1.2814e-21	2.55589e-19	38.351	UP
AP1S1	0.53128	6.82105	9.99636	1.47759e-21	2.92437e-19	38.2114	stable
CKS1B	0.751908	5.07777	9.99308	1.51896e-21	2.98312e-19	38.1843	UP
SNF8	0.373758	5.2961	9.98713	1.59676e-21	3.11197e-19	38.1353	stable
PSMB3	0.487917	8.29974	9.94438	2.28498e-21	4.41953e-19	37.784	stable
RAB10	0.475837	7.23095	9.93632	2.44448e-21	4.69249e-19	37.7178	stable
CD3EAP	0.518124	2.53753	9.92474	2.69318e-21	5.13132e-19	37.6228	stable
HMBS	0.507917	4.41944	9.90311	3.22659e-21	6.07854e-19	37.4457	stable
EXO1	0.912052	2.67696	9.90269	3.23795e-21	6.07854e-19	37.4423	UP
UTP6	0.371031	4.59388	9.89757	3.37933e-21	6.29764e-19	37.4004	stable
GPS1	0.415096	5.81933	9.89415	3.47731e-21	6.43327e-19	37.3723	stable
ORC5	0.456851	3.99421	9.88545	3.73897e-21	6.86759e-19	37.3012	stable
MRPS7	0.417482	5.90853	9.88391	3.78749e-21	6.90703e-19	37.2886	stable
BIRC5	1.11474	4.60988	9.86324	4.49958e-21	8.14742e-19	37.1197	UP
PSMA5	0.431968	5.73291	9.83842	5.53158e-21	9.94554e-19	36.9173	stable
CCT8	0.428365	7.26529	9.83204	5.83289e-21	1.04139e-18	36.8653	stable
CCNB2	0.935735	4.186	9.83096	5.88532e-21	1.04346e-18	36.8565	UP
AMPD1	-0.640263	1.00564	-9.82963	5.95118e-21	1.04786e-18	36.8456	stable
PDAP1	0.449994	6.899	9.82222	6.32861e-21	1.10668e-18	36.7854	stable
MS4A1	-1.28894	2.41722	-9.81722	6.59728e-21	1.14582e-18	36.7446	DOWN
SMYD5	0.389616	5.10534	9.80836	7.10064e-21	1.22491e-18	36.6725	stable
NDC1	0.577054	4.39332	9.80378	7.37584e-21	1.26384e-18	36.6353	stable
H2AZ1	0.567659	7.61158	9.8007	7.56643e-21	1.27986e-18	36.6103	stable
AP2S1	0.418164	6.89343	9.80056	7.57532e-21	1.27986e-18	36.6091	stable
PPIL1	0.560955	5.96537	9.79985	7.61969e-21	1.27986e-18	36.6034	stable
MCM6	0.706076	5.25938	9.78034	8.95722e-21	1.48504e-18	36.4449	UP
CDCA8	0.916219	4.36097	9.77921	9.04163e-21	1.48504e-18	36.4357	UP
SRM	0.49211	6.67188	9.77919	9.04287e-21	1.48504e-18	36.4356	stable
MTFR2	0.745834	2.34433	9.77878	9.07391e-21	1.48504e-18	36.4322	UP
FADD	0.427556	4.35086	9.77455	9.39755e-21	1.52821e-18	36.3979	stable
CDCA5	0.975585	3.89136	9.76945	9.8025e-21	1.57802e-18	36.3565	UP
HROB	0.794846	2.72394	9.76914	9.82746e-21	1.57802e-18	36.354	UP
CHEK1	0.763082	2.93438	9.76189	1.04352e-20	1.66514e-18	36.2952	UP
SNRPC	0.438077	7.48064	9.74126	1.2376e-20	1.96255e-18	36.128	stable
UTP11	0.343463	4.91472	9.73273	1.32784e-20	2.09265e-18	36.0591	stable
ZNF831	-0.459353	0.840499	-9.73065	1.35092e-20	2.11597e-18	36.0422	stable
PSMD2	0.528247	6.99026	9.72954	1.36332e-20	2.12238e-18	36.0332	stable
DTL	0.796191	3.25555	9.727	1.39214e-20	2.1541e-18	36.0127	UP
RCC1L	0.370813	5.48373	9.7222	1.44839e-20	2.22764e-18	35.9739	stable
FAM30A	-0.711115	1.23004	-9.71663	1.5165e-20	2.31843e-18	35.9289	DOWN
GNPNAT1	0.657328	4.85844	9.70816	1.62618e-20	2.47131e-18	35.8604	stable
NMT1	0.381055	5.8065	9.69079	1.87634e-20	2.83461e-18	35.7202	stable
LSM12	0.427313	3.68763	9.68993	1.88976e-20	2.83808e-18	35.7132	stable
RAD51	0.742661	2.77882	9.68796	1.92056e-20	2.86747e-18	35.6974	UP
RRP1	0.451455	4.65957	9.68571	1.95654e-20	2.90421e-18	35.6792	stable
COASY	0.403528	6.07552	9.68269	2.00579e-20	2.9601e-18	35.6548	stable
SLC3A2	0.524334	6.63419	9.65288	2.56265e-20	3.76018e-18	35.4148	stable
CCT3	0.496842	7.93615	9.63141	3.05618e-20	4.45871e-18	35.2422	stable
SLC35F6	0.405348	5.69561	9.62727	3.16177e-20	4.58654e-18	35.2089	stable
MRPL32	0.397635	5.04837	9.62439	3.23714e-20	4.66934e-18	35.1858	stable
DRG1	0.402808	6.04647	9.61416	3.52009e-20	5.04896e-18	35.1037	stable
ALG8	0.430626	5.1888	9.6049	3.79755e-20	5.41649e-18	35.0294	stable
PSPH	0.713329	4.24189	9.59912	3.98152e-20	5.64734e-18	34.983	UP
PIGW	0.488913	3.78848	9.59056	4.27001e-20	6.00942e-18	34.9145	stable
KIF4A	1.00464	3.46612	9.58962	4.30304e-20	6.00942e-18	34.9069	UP
VPS25	0.397582	6.06635	9.5895	4.30741e-20	6.00942e-18	34.9059	stable
TEAD4	0.63174	4.02365	9.58616	4.42628e-20	6.13424e-18	34.8793	stable
SLC5A6	0.49631	4.34806	9.58565	4.44493e-20	6.13424e-18	34.8751	stable
EME1	0.714789	2.16543	9.58305	4.54042e-20	6.18242e-18	34.8543	UP
EIF2S2	0.389072	6.75229	9.58284	4.54836e-20	6.18242e-18	34.8526	stable
BUB1B	0.894101	3.19956	9.58272	4.55248e-20	6.18242e-18	34.8517	UP
UBL4A	0.466703	6.18724	9.58161	4.59418e-20	6.20604e-18	34.8428	stable
TMEM185B	0.477813	5.25772	9.57329	4.91725e-20	6.60749e-18	34.7762	stable
TPM3	0.401667	7.33303	9.57165	4.98364e-20	6.66164e-18	34.7631	stable
PKMYT1	0.82098	2.80624	9.56981	5.05896e-20	6.7271e-18	34.7484	UP
OLA1	0.462961	5.404	9.56906	5.09002e-20	6.73334e-18	34.7424	stable
MAD2L1	0.851802	3.21849	9.56771	5.14627e-20	6.77265e-18	34.7316	UP
MRGBP	0.485733	4.79587	9.55787	5.57675e-20	7.30154e-18	34.6529	stable
SRP68	0.387231	5.59101	9.55658	5.63583e-20	7.34124e-18	34.6426	stable
TAF13	0.483688	6.02285	9.55474	5.7208e-20	7.4141e-18	34.6279	stable
TRIP13	0.98899	3.89425	9.54868	6.01051e-20	7.75022e-18	34.5795	UP
PLK1	0.895979	3.8485	9.54066	6.41654e-20	8.2322e-18	34.5155	UP
ECE2	0.606945	2.67904	9.53842	6.53481e-20	8.34201e-18	34.4976	stable
MCM4	0.805551	5.14768	9.53753	6.58247e-20	8.36105e-18	34.4905	UP
CCR6	-0.220089	0.320268	-9.51312	8.02888e-20	1.01478e-17	34.2959	stable
SGO1	0.727204	2.00784	9.50836	8.34604e-20	1.04967e-17	34.2579	UP
FAAP24	0.573391	2.79431	9.50661	8.4654e-20	1.05485e-17	34.244	stable
NKIRAS2	0.410204	4.9054	9.50654	8.46989e-20	1.05485e-17	34.2435	stable
SKA3	0.821974	2.75334	9.5022	8.77425e-20	1.08745e-17	34.2089	UP
COPS8	0.36312	5.03677	9.49897	9.00723e-20	1.11093e-17	34.1832	stable
CPSF3	0.397105	5.30106	9.49478	9.3196e-20	1.14394e-17	34.1498	stable
NLN	0.501928	3.5376	9.49312	9.44586e-20	1.15389e-17	34.1366	stable
NIFK	0.408198	5.66583	9.4922	9.51638e-20	1.15697e-17	34.1294	stable
MIS18A	0.569076	4.50234	9.48795	9.8504e-20	1.1919e-17	34.0956	stable
MRPL58	0.423496	6.06036	9.4843	1.01472e-19	1.22033e-17	34.0665	stable
OIP5	0.789641	2.63246	9.48389	1.0181e-19	1.22033e-17	34.0632	UP
TSKU	0.900577	5.44942	9.48221	1.03203e-19	1.23126e-17	34.0499	UP
ERAL1	0.381592	6.11108	9.4801	1.04989e-19	1.24673e-17	34.0331	stable
UTP18	0.414	5.43583	9.479	1.0593e-19	1.25208e-17	34.0244	stable
WDR43	0.496621	5.21312	9.47457	1.09801e-19	1.29185e-17	33.9892	stable
ENOPH1	0.391099	6.16078	9.47259	1.11578e-19	1.30213e-17	33.9735	stable
CCT4	0.47566	7.45836	9.47246	1.11694e-19	1.30213e-17	33.9725	stable
POC1A	0.635135	3.6958	9.46515	1.18517e-19	1.37538e-17	33.9144	stable
LINC00426	-0.48835	1.23701	-9.4603	1.2327e-19	1.42407e-17	33.8759	stable
FLT3	-0.407044	0.877071	-9.44351	1.41216e-19	1.62405e-17	33.7427	stable
GEMIN6	0.365175	3.49236	9.43611	1.49923e-19	1.71087e-17	33.6841	stable
AVL9	0.49274	4.10354	9.43596	1.50106e-19	1.71087e-17	33.6829	stable
DDX52	0.410834	3.79151	9.42648	1.62066e-19	1.83898e-17	33.6078	stable
PRC1	0.833403	4.01113	9.4206	1.69945e-19	1.91192e-17	33.5613	UP
CENPA	0.975051	3.04113	9.42057	1.69992e-19	1.91192e-17	33.5611	UP
PSMD4	0.411655	7.39331	9.41562	1.76932e-19	1.98125e-17	33.5219	stable
CD19	-0.956302	2.17804	-9.41282	1.80976e-19	2.01769e-17	33.4997	DOWN
NEIL3	0.943679	2.05261	9.4057	1.91669e-19	2.12761e-17	33.4435	UP
KDELR2	0.460504	8.16655	9.40199	1.97508e-19	2.18294e-17	33.4141	stable
MRPL27	0.386466	5.28555	9.39046	2.16748e-19	2.38525e-17	33.3231	stable
CNR2	-0.455383	0.599549	-9.38325	2.29713e-19	2.51709e-17	33.2662	stable
CDT1	0.868397	3.74164	9.38054	2.34787e-19	2.56169e-17	33.2448	UP
CENPH	0.627772	3.52686	9.37526	2.44988e-19	2.66162e-17	33.2031	stable
CALU	0.62963	7.4557	9.37459	2.46306e-19	2.6646e-17	33.1979	stable
SLC16A3	0.851235	5.76822	9.37399	2.47501e-19	2.66622e-17	33.1931	UP
SHCBP1	0.749465	2.90945	9.37082	2.53896e-19	2.72362e-17	33.1681	UP
HUS1	0.37121	3.77664	9.36705	2.61716e-19	2.79576e-17	33.1384	stable
CDCA4	0.66087	4.50323	9.3659	2.64145e-19	2.80341e-17	33.1294	stable
MRPL15	0.556732	6.96797	9.36568	2.64628e-19	2.80341e-17	33.1276	stable
RRP36	0.382549	5.91119	9.35319	2.92587e-19	3.0868e-17	33.0292	stable
MCM10	0.855128	2.3207	9.34691	3.0773e-19	3.22726e-17	32.9798	UP
NCAPG2	0.725036	3.67161	9.34663	3.08429e-19	3.22726e-17	32.9776	UP
TPD52L2	0.405643	6.69353	9.33366	3.42287e-19	3.5669e-17	32.8756	stable
RNF216P1	0.380633	3.28497	9.3329	3.44373e-19	3.57406e-17	32.8696	stable
FAM207A	0.480847	4.57626	9.33079	3.50263e-19	3.62047e-17	32.853	stable
KPNB1	0.485588	6.74996	9.32979	3.53074e-19	3.63481e-17	32.8452	stable
CD27	-0.9271	4.0921	-9.32518	3.66387e-19	3.75671e-17	32.809	DOWN
FKBP4	0.670808	5.98881	9.32323	3.72154e-19	3.79265e-17	32.7937	stable
WIPI2	0.344077	5.0437	9.32169	3.76789e-19	3.79265e-17	32.7815	stable
MDH2	0.42227	7.41894	9.32152	3.77306e-19	3.79265e-17	32.7802	stable
BCL2L13	0.389523	4.63563	9.32144	3.77537e-19	3.79265e-17	32.7796	stable
TUBA1B	0.610213	7.57678	9.32141	3.77647e-19	3.79265e-17	32.7793	stable
ZWINT	0.822933	5.13245	9.32102	3.78804e-19	3.79265e-17	32.7763	UP
MAIP1	0.375614	4.88503	9.31882	3.85574e-19	3.84535e-17	32.759	stable
CTSV	1.02683	2.16244	9.31488	3.97923e-19	3.95306e-17	32.7281	UP
CDC45	0.896945	3.30111	9.31348	4.02441e-19	3.98245e-17	32.717	UP
RAB5IF	0.55274	6.00247	9.30643	4.25831e-19	4.19764e-17	32.6617	stable
CKAP2L	0.834572	2.57723	9.30375	4.35052e-19	4.27204e-17	32.6407	UP
RANBP1	0.505172	5.32445	9.30225	4.40322e-19	4.30722e-17	32.629	stable
FAM86C1	0.400863	3.02703	9.29913	4.51449e-19	4.39922e-17	32.6045	stable
NSUN5	0.457596	4.85094	9.29173	4.78998e-19	4.64992e-17	32.5465	stable
SLC39A1	0.408746	7.44202	9.28988	4.86139e-19	4.69449e-17	32.532	stable
SPC25	0.777179	2.92919	9.28959	4.87266e-19	4.69449e-17	32.5298	UP
DUS4L	0.429333	2.65033	9.28686	4.98043e-19	4.78027e-17	32.5083	stable
PUS7	0.540462	3.99672	9.28551	5.03468e-19	4.81425e-17	32.4977	stable
PRIM2	0.486714	3.32497	9.285	5.05493e-19	4.81557e-17	32.4938	stable
MRPL19	0.394722	4.79178	9.28416	5.08912e-19	4.83012e-17	32.4872	stable
DBF4	0.574438	3.25267	9.2833	5.12411e-19	4.84532e-17	32.4805	stable
EIPR1	0.383179	4.05233	9.27854	5.32304e-19	5.01485e-17	32.4432	stable
LINC00926	-0.728524	1.67337	-9.27534	5.46118e-19	5.12608e-17	32.4181	DOWN
MRPL12	0.594095	6.05625	9.27432	5.50566e-19	5.1489e-17	32.4102	stable
HSPD1	0.539194	7.83441	9.27053	5.67525e-19	5.28813e-17	32.3804	stable
EEF2KMT	0.379207	3.47483	9.2656	5.90308e-19	5.48042e-17	32.3419	stable
LINC00861	-0.595594	1.1749	-9.26058	6.14476e-19	5.68413e-17	32.3026	stable
DARS1	0.39805	6.22142	9.24604	6.90046e-19	6.36013e-17	32.189	stable
SF3B6	0.39072	7.35042	9.24003	7.23918e-19	6.64833e-17	32.1421	stable
VAT1	0.564828	7.37545	9.23379	7.6085e-19	6.94734e-17	32.0934	stable
TACC3	0.687601	4.48688	9.23361	7.61918e-19	6.94734e-17	32.092	stable
KIFC1	0.929002	4.26474	9.23281	7.66794e-19	6.96691e-17	32.0858	UP
SLC2A1	1.1547	6.16968	9.23195	7.7211e-19	6.99033e-17	32.079	UP
ZP3	0.778344	2.80774	9.20994	9.19943e-19	8.29932e-17	31.9075	UP
CCNA2	0.918318	4.17526	9.2016	9.83043e-19	8.83735e-17	31.8425	UP
E2F6	0.401204	3.49559	9.20065	9.90517e-19	8.87329e-17	31.8351	stable
GPI	0.515889	6.8991	9.19432	1.04155e-18	9.29787e-17	31.7859	stable
NUGGC	-0.600355	1.32782	-9.19306	1.0521e-18	9.35926e-17	31.7761	stable
WDR76	0.626225	3.04414	9.18933	1.08374e-18	9.60728e-17	31.7471	stable
ABCE1	0.434717	5.15556	9.1854	1.11808e-18	9.87743e-17	31.7165	stable
HAT1	0.406915	4.30007	9.18395	1.13099e-18	9.957e-17	31.7053	stable
SPDYE3	0.398371	2.55267	9.17529	1.21147e-18	1.06289e-16	31.638	stable
IMP4	0.334358	5.49719	9.17209	1.24266e-18	1.08652e-16	31.6131	stable
UBE2T	0.851661	5.49393	9.16191	1.34711e-18	1.17382e-16	31.5341	UP
FOXM1	1.01005	4.08444	9.15661	1.40487e-18	1.21999e-16	31.493	UP
WDHD1	0.694845	2.96444	9.15421	1.43186e-18	1.23921e-16	31.4744	stable
HJURP	0.962589	3.37352	9.15179	1.45956e-18	1.25892e-16	31.4556	UP
WDR12	0.422062	3.40443	9.14836	1.49974e-18	1.28922e-16	31.429	stable
FCMR	-0.814466	3.78173	-9.14034	1.59809e-18	1.36915e-16	31.3668	DOWN
TRIB3	0.747481	4.81728	9.13911	1.61365e-18	1.37787e-16	31.3574	UP
TRAIP	0.534588	2.48345	9.13677	1.64379e-18	1.39892e-16	31.3392	stable
DPH2	0.428487	4.8844	9.13621	1.65116e-18	1.40053e-16	31.3349	stable
GPR55	-0.297193	0.623297	-9.13033	1.72976e-18	1.46233e-16	31.2893	stable
DAP3	0.381747	6.316	9.11878	1.89513e-18	1.59685e-16	31.2	stable
NCAPG	0.892399	3.02467	9.10971	2.03581e-18	1.70975e-16	31.1299	UP
DEPDC1	0.868147	2.38819	9.09995	2.19882e-18	1.84059e-16	31.0545	UP
NABP2	0.408592	5.61837	9.09145	2.35138e-18	1.95688e-16	30.9888	stable
SSB	0.384755	5.87863	9.09135	2.35307e-18	1.95688e-16	30.9881	stable
SLBP	0.443416	6.40112	9.08747	2.42617e-18	2.01112e-16	30.9582	stable
TPX2	1.07874	5.12135	9.08689	2.43741e-18	2.0139e-16	30.9536	UP
TEDC2	0.689773	2.79067	9.08563	2.46163e-18	2.02735e-16	30.944	stable
ZWILCH	0.511003	3.40479	9.08427	2.4882e-18	2.04265e-16	30.9334	stable
SELENOI	0.579508	4.29699	9.07463	2.6846e-18	2.19681e-16	30.8591	stable
SH3GL1	0.444783	6.05871	9.07278	2.72395e-18	2.22189e-16	30.8448	stable
MYO19	0.526122	3.60033	9.0697	2.79068e-18	2.26907e-16	30.8212	stable
RNASEH2A	0.593679	4.98751	9.06163	2.9737e-18	2.41021e-16	30.759	stable
FANCI	0.679817	3.53795	9.05798	3.06023e-18	2.47249e-16	30.7309	stable
ACP1	0.358015	6.00175	9.05623	3.10262e-18	2.49883e-16	30.7174	stable
NEK2	0.944918	3.64051	9.0522	3.20264e-18	2.57128e-16	30.6864	UP
PSMA2	0.352998	3.50524	9.05038	3.24875e-18	2.60012e-16	30.6724	stable
MRPS24	0.5352	3.58662	9.04878	3.28995e-18	2.62487e-16	30.6601	stable
KNSTRN	0.604785	3.68128	9.04329	3.43477e-18	2.73187e-16	30.6179	stable
CCDC137	0.484308	5.16332	9.03843	3.56864e-18	2.82953e-16	30.5805	stable
CTPS1	0.571692	4.29996	9.03323	3.71736e-18	2.92976e-16	30.5405	stable
CENPN	0.613371	3.17585	9.0332	3.718e-18	2.92976e-16	30.5403	stable
ICAM3	-0.626023	2.09084	-9.02932	3.8331e-18	3.01117e-16	30.5105	stable
CYREN	0.370084	4.05701	9.02769	3.8823e-18	3.04046e-16	30.498	stable
CSE1L	0.528991	6.21715	9.0212	4.08503e-18	3.18945e-16	30.4482	stable
FOSL1	1.24109	3.47755	9.02056	4.10558e-18	3.19572e-16	30.4433	UP
GRPEL1	0.379345	4.7395	9.01945	4.14164e-18	3.21399e-16	30.4347	stable
GART	0.442499	4.86069	9.0142	4.31563e-18	3.33886e-16	30.3945	stable
EIF1AD	0.324676	4.88945	9.01232	4.37968e-18	3.37818e-16	30.38	stable
KCMF1	0.336386	4.6722	9.00942	4.48041e-18	3.44546e-16	30.3578	stable
PGM2	0.605282	4.40794	9.00846	4.51425e-18	3.46106e-16	30.3504	stable
SLC4A1AP	0.370395	4.40991	9.00429	4.66396e-18	3.56514e-16	30.3185	stable
CENPO	0.532212	2.968	9.00084	4.79188e-18	3.65199e-16	30.292	stable
GNAI3	0.37529	3.56988	8.99747	4.91995e-18	3.73843e-16	30.2662	stable
PSMD1	0.430411	6.06701	8.99591	4.98043e-18	3.77316e-16	30.2543	stable
PRPF4	0.406396	4.99508	8.99307	5.0924e-18	3.84657e-16	30.2325	stable
DCUN1D5	0.466928	5.45092	8.98991	5.21984e-18	3.9312e-16	30.2083	stable
BRIX1	0.52173	4.72844	8.98751	5.3184e-18	3.99365e-16	30.19	stable
POU2AF1	-0.998381	3.00827	-8.98671	5.35192e-18	4.00703e-16	30.1839	DOWN
CDC25A	0.676271	2.13281	8.98356	5.48526e-18	4.09199e-16	30.1598	stable
CMSS1	0.495503	3.76041	8.98328	5.49745e-18	4.09199e-16	30.1576	stable
TTC27	0.388634	4.37131	8.9818	5.56137e-18	4.12754e-16	30.1463	stable
CDC27	0.397733	4.82257	8.98091	5.60046e-18	4.1445e-16	30.1394	stable
RAD51C	0.356173	2.97253	8.97688	5.77968e-18	4.26477e-16	30.1086	stable
G6PD	0.993624	6.61965	8.97378	5.92102e-18	4.35647e-16	30.085	UP
PPAT	0.567299	3.57781	8.96985	6.10584e-18	4.47955e-16	30.0549	stable
COIL	0.378368	4.6788	8.96561	6.31125e-18	4.61698e-16	30.0225	stable
FLAD1	0.451383	5.3698	8.96007	6.59043e-18	4.79588e-16	29.9801	stable
AIMP1	0.303023	5.52575	8.96001	6.59338e-18	4.79588e-16	29.9797	stable
AATF	0.436454	5.44248	8.95811	6.69215e-18	4.84875e-16	29.9652	stable
KIF18A	0.620993	2.37373	8.95788	6.70404e-18	4.84875e-16	29.9634	stable
GFRA1	-0.689889	1.06657	-8.95683	6.75917e-18	4.87481e-16	29.9554	stable
TLR10	-0.75971	1.66308	-8.95634	6.78496e-18	4.87963e-16	29.9517	DOWN
IRF4	-0.869835	2.60539	-8.95228	7.00316e-18	5.0224e-16	29.9207	DOWN
RAN	0.491637	7.2246	8.94834	7.2218e-18	5.1647e-16	29.8906	stable
DLGAP5	0.940957	3.5048	8.94382	7.48122e-18	5.32051e-16	29.8561	UP
VARS1	0.494231	6.04276	8.94381	7.48135e-18	5.32051e-16	29.8561	stable
SLC25A39	0.43264	7.26942	8.94013	7.69935e-18	5.46033e-16	29.828	stable
CFL1	0.343883	8.7558	8.93937	7.7448e-18	5.47735e-16	29.8222	stable
ANKRD36BP2	-0.750169	1.38141	-8.93707	7.88511e-18	5.56118e-16	29.8046	DOWN
COA4	0.404986	6.02792	8.93631	7.93161e-18	5.57857e-16	29.7989	stable
FCRLA	-0.882627	1.87833	-8.93509	8.0076e-18	5.61654e-16	29.7896	DOWN
RRP9	0.41043	5.37311	8.9337	8.09477e-18	5.65163e-16	29.779	stable
PGD	0.757264	7.78861	8.93359	8.10189e-18	5.65163e-16	29.7781	UP
RNASEH1	0.414433	4.26342	8.93307	8.13433e-18	5.65879e-16	29.7742	stable
RPF2	0.406335	4.33265	8.93245	8.17412e-18	5.67102e-16	29.7694	stable
STAP1	-0.66585	1.79639	-8.92357	8.75869e-18	6.06011e-16	29.7018	stable
MRPL28	0.390229	6.05246	8.92026	8.98779e-18	6.20182e-16	29.6766	stable
MRPL45	0.412421	6.1081	8.91807	9.14208e-18	6.27594e-16	29.6599	stable
B4GALT2	0.447663	5.67353	8.91804	9.14437e-18	6.27594e-16	29.6597	stable
CENPL	0.487596	2.66099	8.91422	9.41989e-18	6.4477e-16	29.6306	stable
SPAG5	0.834607	3.92805	8.9133	9.48722e-18	6.47643e-16	29.6237	UP
NIBAN3	-0.514047	0.705424	-8.91251	9.54628e-18	6.49936e-16	29.6176	stable
ERCC6L	0.640937	1.90717	8.9088	9.8255e-18	6.66081e-16	29.5894	stable
BUB1	0.84735	3.42245	8.90867	9.83559e-18	6.66081e-16	29.5884	UP
PARP15	-0.764839	2.15782	-8.90687	9.97374e-18	6.73649e-16	29.5747	DOWN
CNP	0.399072	5.54956	8.90509	1.01126e-17	6.81229e-16	29.5612	stable
FTSJ1	0.393938	5.5807	8.89565	1.08821e-17	7.31134e-16	29.4894	stable
FCRL3	-0.673482	1.24711	-8.89442	1.09866e-17	7.3622e-16	29.4801	stable
MRPS12	0.508364	5.49706	8.89345	1.107e-17	7.39865e-16	29.4727	stable
SEPTIN1	-0.652733	3.19567	-8.88958	1.14073e-17	7.60419e-16	29.4433	stable
WDR4	0.468047	3.70795	8.88812	1.15379e-17	7.67118e-16	29.4322	stable
CENPM	0.711134	3.73468	8.88739	1.16031e-17	7.69454e-16	29.4267	UP
MDH1	0.33928	6.08757	8.88514	1.18074e-17	7.80968e-16	29.4096	stable
MRPL35	0.324516	4.67308	8.88452	1.18647e-17	7.82732e-16	29.4049	stable
STMP1	0.404315	5.35377	8.88337	1.19702e-17	7.87659e-16	29.3962	stable
ZC3H15	0.368678	6.07731	8.87923	1.2361e-17	8.11283e-16	29.3648	stable
PFDN6	0.419151	5.29805	8.87217	1.30568e-17	8.5475e-16	29.3112	stable
TTK	0.849907	2.66421	8.87097	1.31787e-17	8.60526e-16	29.3021	UP
SUV39H1	0.48318	3.41659	8.86878	1.34043e-17	8.70726e-16	29.2855	stable
ASF1B	0.764089	4.49782	8.86849	1.34344e-17	8.70726e-16	29.2833	UP
PSMB5	0.430844	7.61651	8.86846	1.34372e-17	8.70726e-16	29.2831	stable
FEN1	0.626166	5.27793	8.86552	1.37469e-17	8.88537e-16	29.2608	stable
USP5	0.416546	6.2579	8.86392	1.39192e-17	8.97401e-16	29.2486	stable
NUDCD3	0.400298	5.01399	8.86195	1.41324e-17	9.0885e-16	29.2337	stable
MTIF2	0.366645	5.09633	8.85435	1.4989e-17	9.61518e-16	29.1762	stable
NRBP1	0.359511	6.07288	8.85331	1.51106e-17	9.66887e-16	29.1683	stable
XRCC2	0.694315	2.19727	8.84917	1.56024e-17	9.95863e-16	29.1369	stable
PNOC	-0.682853	1.53367	-8.84787	1.57597e-17	1.0034e-15	29.1271	stable
EIF4H	0.394389	7.61811	8.84561	1.60375e-17	1.01854e-15	29.11	stable
VRK2	0.428799	4.10751	8.84396	1.62437e-17	1.02908e-15	29.0975	stable
NCAPH	0.871176	3.48615	8.83967	1.67922e-17	1.06119e-15	29.065	UP
INTS13	0.499687	4.51942	8.83918	1.68555e-17	1.06257e-15	29.0614	stable
XRCC6	0.363872	8.22009	8.83851	1.69428e-17	1.06543e-15	29.0563	stable
PYGL	0.801847	5.19207	8.8333	1.76399e-17	1.10654e-15	29.0169	UP
ARHGAP11A	0.74793	2.98099	8.82808	1.83648e-17	1.1492e-15	28.9775	UP
TES	0.516641	6.33212	8.8224	1.91882e-17	1.19779e-15	28.9346	stable
NPM3	0.53934	6.13633	8.82061	1.94562e-17	1.21155e-15	28.921	stable
GPRIN1	0.77034	2.88142	8.81875	1.97376e-17	1.22608e-15	28.9069	UP
FTSJ3	0.433312	5.30897	8.81621	2.01276e-17	1.24728e-15	28.8878	stable
CENPW	0.809284	4.52236	8.81449	2.03965e-17	1.26088e-15	28.8748	UP
FAM136A	0.395836	5.59766	8.80908	2.12659e-17	1.31145e-15	28.834	stable
TPRKB	0.382622	4.65454	8.80728	2.15629e-17	1.32656e-15	28.8204	stable
DSCC1	0.718788	3.06076	8.80264	2.23492e-17	1.37163e-15	28.7854	UP
DDX10	0.422315	3.31783	8.80111	2.26131e-17	1.38449e-15	28.7739	stable
BTLA	-0.49706	1.17387	-8.79449	2.37971e-17	1.4535e-15	28.724	stable
MCM7	0.636536	6.27791	8.79037	2.45641e-17	1.49677e-15	28.693	stable
PRDX1	0.535666	9.38212	8.78867	2.48883e-17	1.51291e-15	28.6801	stable
TMEM106B	0.552237	4.60976	8.78639	2.53299e-17	1.5361e-15	28.6629	stable
CDKN3	0.903352	3.62003	8.78548	2.55062e-17	1.54313e-15	28.6561	UP
NIP7	0.383676	4.9536	8.78499	2.56031e-17	1.54533e-15	28.6524	stable
UTP4	0.356938	4.54706	8.78393	2.58127e-17	1.5543e-15	28.6445	stable
BRCA1	0.666396	2.5882	8.77999	2.66075e-17	1.59839e-15	28.6148	stable
RANGAP1	0.463546	5.87104	8.77695	2.72379e-17	1.63242e-15	28.5919	stable
MASTL	0.511671	3.77882	8.77568	2.75049e-17	1.64456e-15	28.5824	stable
TNFRSF17	-1.00244	2.92773	-8.77383	2.78998e-17	1.66377e-15	28.5684	DOWN
SFN	0.873162	8.38613	8.77356	2.79566e-17	1.66377e-15	28.5664	UP
MED8	0.322538	5.75063	8.77267	2.81485e-17	1.6713e-15	28.5597	stable
FCER2	-0.6594	0.951639	-8.77178	2.8342e-17	1.67888e-15	28.553	stable
CD40LG	-0.678318	1.80207	-8.77022	2.86838e-17	1.6952e-15	28.5413	stable
STARD3NL	0.456628	5.01728	8.76545	2.97564e-17	1.75453e-15	28.5054	stable
TTI1	0.433791	4.634	8.75862	3.13581e-17	1.84471e-15	28.4541	stable
FUCA2	0.441829	6.31988	8.75042	3.33963e-17	1.96009e-15	28.3925	stable
PIMREG	0.841478	2.66361	8.74706	3.42696e-17	2.00674e-15	28.3673	UP
MMADHC	0.405366	6.74061	8.73945	3.633e-17	2.12252e-15	28.3102	stable
BANF1	0.386005	7.65613	8.73413	3.78409e-17	2.20574e-15	28.2703	stable
BZW1	0.479244	5.85175	8.72933	3.92608e-17	2.28329e-15	28.2343	stable
LOC284191	-0.207789	0.234264	-8.72308	4.11867e-17	2.38986e-15	28.1875	stable
STAMBP	0.317598	4.31837	8.72252	4.13615e-17	2.39456e-15	28.1833	stable
DNAJC2	0.42062	3.96074	8.71708	4.31227e-17	2.49087e-15	28.1425	stable
RASGRP2	-0.653691	2.00328	-8.71272	4.45841e-17	2.56947e-15	28.1099	stable
GALK1	0.504147	4.66169	8.71236	4.47071e-17	2.57076e-15	28.1072	stable
UBE2K	0.387719	5.84058	8.70982	4.55847e-17	2.61324e-15	28.0882	stable
PSMB7	0.33354	7.36689	8.70963	4.56507e-17	2.61324e-15	28.0868	stable
PLIN3	0.53542	6.38152	8.70799	4.62275e-17	2.64034e-15	28.0745	stable
CENPX	0.580848	6.27113	8.70395	4.76804e-17	2.71725e-15	28.0443	stable
IMMT	0.348833	6.04508	8.70262	4.81679e-17	2.73892e-15	28.0343	stable
HDGF	0.459672	8.31835	8.69983	4.92066e-17	2.79176e-15	28.0135	stable
NME4	0.55227	6.15555	8.69846	4.97234e-17	2.81483e-15	28.0032	stable
SLC35B2	0.438885	6.9305	8.69207	5.22121e-17	2.94917e-15	27.9555	stable
JCHAIN	-1.30077	9.17246	-8.69105	5.26187e-17	2.96558e-15	27.9479	DOWN
STIP1	0.428201	6.92718	8.69055	5.28194e-17	2.97034e-15	27.9442	stable
ADRM1	0.430302	7.22072	8.68886	5.35079e-17	3.00244e-15	27.9315	stable
CENPU	0.760834	3.87683	8.68363	5.56894e-17	3.118e-15	27.8924	UP
COPDA1	-0.660547	1.15985	-8.68307	5.5925e-17	3.12434e-15	27.8883	stable
SLAMF1	-0.600813	2.0304	-8.68174	5.64975e-17	3.14943e-15	27.8783	stable
RUVBL2	0.401827	5.96983	8.68108	5.67844e-17	3.15852e-15	27.8734	stable
CEP55	0.896444	4.13569	8.68003	5.72411e-17	3.177e-15	27.8656	UP
SKA1	0.796871	2.51563	8.67805	5.81129e-17	3.21839e-15	27.8508	UP
HMMR	0.81666	3.33998	8.67729	5.84503e-17	3.23008e-15	27.8451	UP
DDX1	0.364112	6.38678	8.67605	5.90041e-17	3.25363e-15	27.8359	stable
SF3B4	0.437251	7.18695	8.66501	6.41897e-17	3.53195e-15	27.7535	stable
NOC2L	0.455383	5.72482	8.66277	6.52948e-17	3.58504e-15	27.7368	stable
SCML4	-0.41507	0.833652	-8.65477	6.93944e-17	3.80195e-15	27.6773	stable
KLHL7	0.454274	3.88828	8.64839	7.28519e-17	3.98283e-15	27.6297	stable
RAD23A	0.315684	6.74589	8.64273	7.60549e-17	4.14887e-15	27.5877	stable
SPC24	0.717937	3.12085	8.64246	7.6214e-17	4.14887e-15	27.5856	UP
TAF6	0.431193	4.99332	8.63252	8.21973e-17	4.46506e-15	27.5117	stable
IL24	-0.614974	2.10692	-8.62937	8.41888e-17	4.55396e-15	27.4883	stable
ALDOA	0.505168	9.34775	8.62936	8.41952e-17	4.55396e-15	27.4882	stable
MPHOSPH10	0.328139	4.80627	8.62909	8.43689e-17	4.55396e-15	27.4862	stable
CDK5	0.39924	4.25127	8.62744	8.54346e-17	4.60175e-15	27.474	stable
SASS6	0.509503	2.68769	8.62623	8.62206e-17	4.63431e-15	27.465	stable
DKC1	0.437263	5.79223	8.62314	8.8271e-17	4.73455e-15	27.442	stable
NUP37	0.429799	4.14656	8.62114	8.96228e-17	4.79698e-15	27.4272	stable
NOP10	0.419002	8.22415	8.62038	9.01433e-17	4.81474e-15	27.4215	stable
RARS1	0.352647	5.85263	8.61581	9.33237e-17	4.97421e-15	27.3876	stable
PREB	0.320444	6.10014	8.61477	9.40646e-17	5.00326e-15	27.3799	stable
NOL7	0.325052	6.35273	8.61397	9.464e-17	5.02339e-15	27.3739	stable
NLE1	0.393666	3.58023	8.61356	9.49326e-17	5.02847e-15	27.3709	stable
MRPL9	0.39886	6.45262	8.61089	9.68781e-17	5.1209e-15	27.3511	stable
TFG	0.413192	6.22101	8.60948	9.79187e-17	5.16521e-15	27.3406	stable
ZDHHC4	0.382739	5.49332	8.60885	9.83885e-17	5.17124e-15	27.3359	stable
TIMM23	0.341104	6.92494	8.60878	9.84381e-17	5.17124e-15	27.3354	stable
CDK16	0.440796	5.70191	8.60386	1.02183e-16	5.35696e-15	27.2989	stable
PLCG2	-0.536863	2.69991	-8.60312	1.02755e-16	5.36581e-15	27.2935	stable
TPI1	0.485278	9.22035	8.6031	1.02772e-16	5.36581e-15	27.2933	stable
GTSE1	0.774987	2.8939	8.60146	1.0406e-16	5.42195e-15	27.2811	UP
UQCRC1	0.329416	7.02373	8.59758	1.0717e-16	5.56192e-15	27.2523	stable
EIF3J	0.386039	5.81776	8.59756	1.07182e-16	5.56192e-15	27.2522	stable
ZPR1	0.344509	4.40439	8.59003	1.13477e-16	5.87664e-15	27.1964	stable
LYPD3	1.24874	3.45423	8.58909	1.14285e-16	5.90649e-15	27.1895	UP
EIF3I	0.323911	8.45572	8.58457	1.18271e-16	6.10015e-15	27.156	stable
MRPL17	0.357501	6.18165	8.58413	1.1866e-16	6.1079e-15	27.1528	stable
MTHFD1	0.442385	4.55766	8.57537	1.26798e-16	6.51362e-15	27.0879	stable
KIF18B	0.889014	2.90165	8.57254	1.29537e-16	6.64099e-15	27.067	UP
STIL	0.610508	2.53976	8.57213	1.29949e-16	6.64875e-15	27.0639	stable
IL16	-0.60572	2.59557	-8.57108	1.3098e-16	6.68811e-15	27.0562	stable
CEBPZ	0.370295	5.53943	8.56641	1.35685e-16	6.91451e-15	27.0217	stable
BOLA3	0.440882	3.79226	8.56525	1.36882e-16	6.96163e-15	27.0131	stable
MELK	0.932305	3.62983	8.56334	1.38878e-16	7.0491e-15	26.999	UP
TNFRSF13C	-0.793632	2.02127	-8.55672	1.45996e-16	7.39568e-15	26.9501	DOWN
PPP1R14B	0.536455	7.36579	8.55277	1.50421e-16	7.60473e-15	26.9209	stable
NDC80	0.821643	3.14357	8.54138	1.63921e-16	8.27086e-15	26.8369	UP
DONSON	0.504264	3.76503	8.54018	1.65417e-16	8.32989e-15	26.828	stable
MIR4435-2HG	0.477877	3.02232	8.53969	1.66033e-16	8.34448e-15	26.8244	stable
LINC00857	0.610274	2.63712	8.53764	1.68619e-16	8.45776e-15	26.8093	stable
MCM2	0.750585	4.90327	8.53422	1.73028e-16	8.6619e-15	26.784	UP
EIF2S1	0.40448	5.28384	8.53386	1.7349e-16	8.66807e-15	26.7814	stable
RTCA	0.367622	5.07812	8.52764	1.81825e-16	9.06677e-15	26.7355	stable
PSMC3	0.323091	7.23831	8.52708	1.82584e-16	9.08683e-15	26.7315	stable
KIF20A	0.781666	3.74052	8.52615	1.8387e-16	9.13303e-15	26.7246	UP
HSPE1	0.466585	7.01855	8.52371	1.87287e-16	9.28469e-15	26.7066	stable
MRPS23	0.446064	4.86343	8.52266	1.88778e-16	9.34047e-15	26.6989	stable
MRPS10	0.425071	6.21105	8.52182	1.89973e-16	9.38145e-15	26.6927	stable
PYCR1	0.703305	6.81619	8.5189	1.94201e-16	9.57169e-15	26.6712	UP
MRPL2	0.381331	5.1545	8.51672	1.97413e-16	9.71128e-15	26.6551	stable
NUSAP1	0.769554	4.78169	8.51619	1.98193e-16	9.7309e-15	26.6513	UP
AURKA	0.831871	4.34697	8.50967	2.08162e-16	1.02008e-14	26.6033	UP
TBL2	0.361881	5.24764	8.50697	2.12442e-16	1.03905e-14	26.5834	stable
SLFN14	-0.132383	0.180557	-8.50328	2.18413e-16	1.06622e-14	26.5563	stable
CD79B	-0.857643	3.22398	-8.49857	2.26288e-16	1.10077e-14	26.5217	DOWN
ERO1A	0.697312	6.30849	8.49853	2.26355e-16	1.10077e-14	26.5214	stable
DDIAS	0.638966	2.05001	8.4973	2.28456e-16	1.10888e-14	26.5124	stable
P2RY8	-0.649807	2.63694	-8.49377	2.34608e-16	1.13658e-14	26.4864	stable
CIAO1	0.26383	5.99019	8.49282	2.3629e-16	1.14256e-14	26.4794	stable
USP39	0.332436	5.67781	8.49196	2.37818e-16	1.14778e-14	26.4731	stable
BLOC1S4	0.384767	5.09943	8.4915	2.38638e-16	1.14956e-14	26.4698	stable
PAX5	-0.687179	1.19201	-8.4907	2.40079e-16	1.15432e-14	26.4639	stable
MTX1	0.364826	4.36944	8.49001	2.41329e-16	1.15815e-14	26.4588	stable
TMEM147	0.422045	6.9414	8.48586	2.48963e-16	1.19255e-14	26.4284	stable
GCLM	0.760535	4.60971	8.47293	2.74351e-16	1.3117e-14	26.3335	UP
GINS1	0.764736	3.38976	8.47038	2.79632e-16	1.33444e-14	26.3148	UP
UFD1	0.351125	4.35211	8.4694	2.81701e-16	1.34181e-14	26.3076	stable
TENT5C	-0.73671	4.82739	-8.4665	2.87885e-16	1.36871e-14	26.2864	DOWN
BCL2L12	0.465453	4.5568	8.44909	3.28001e-16	1.55654e-14	26.1589	stable
UHRF1	0.777421	3.10365	8.44733	3.32349e-16	1.57425e-14	26.146	UP
NAA15	0.416868	4.1179	8.44184	3.46302e-16	1.6373e-14	26.1058	stable
HNRNPC	0.309057	7.32467	8.43882	3.54211e-16	1.6716e-14	26.0838	stable
BCL2	-0.686686	2.57394	-8.43441	3.66078e-16	1.72442e-14	26.0516	stable
CDK1	0.834239	4.43988	8.42945	3.799e-16	1.78623e-14	26.0154	UP
SLC25A13	0.480709	4.90093	8.42913	3.80814e-16	1.78724e-14	26.013	stable
TNPO3	0.415094	5.44502	8.42879	3.81792e-16	1.78854e-14	26.0105	stable
C7orf50	0.489626	5.57425	8.42701	3.86903e-16	1.80916e-14	25.9975	stable
H2AX	0.560599	6.2809	8.41434	4.25303e-16	1.98508e-14	25.905	stable
FCRL5	-0.767003	1.80044	-8.40991	4.39589e-16	2.04802e-14	25.8727	DOWN
TOP2A	0.969465	5.43582	8.40901	4.42561e-16	2.05811e-14	25.8662	UP
NIF3L1	0.344242	5.31171	8.40332	4.61743e-16	2.14271e-14	25.8247	stable
RRP1B	0.428187	4.77313	8.40312	4.62432e-16	2.14271e-14	25.8232	stable
GMNN	0.570379	4.45659	8.40059	4.71241e-16	2.17957e-14	25.8048	stable
BRIP1	0.581227	1.84341	8.39767	4.81605e-16	2.22348e-14	25.7835	stable
RBM42	0.451388	6.64956	8.39704	4.83869e-16	2.22817e-14	25.779	stable
PSMC3IP	0.51602	2.54156	8.3969	4.84366e-16	2.22817e-14	25.778	stable
NSDHL	0.371322	5.50091	8.38811	5.17147e-16	2.37469e-14	25.714	stable
PCNA	0.548904	7.41872	8.38153	5.43104e-16	2.48646e-14	25.6661	stable
CCDC43	0.361321	5.02169	8.38145	5.43436e-16	2.48646e-14	25.6655	stable
SMARCAL1	0.29712	4.11008	8.3808	5.4609e-16	2.49413e-14	25.6608	stable
SRXN1	0.831808	2.04754	8.37516	5.6949e-16	2.59637e-14	25.6198	UP
SLC30A6	0.36788	4.68572	8.37453	5.72174e-16	2.60395e-14	25.6152	stable
SLC27A4	0.433687	5.26728	8.37233	5.8158e-16	2.64205e-14	25.5992	stable
USP14	0.408681	5.39522	8.37134	5.85877e-16	2.65684e-14	25.592	stable
TICRR	0.568184	1.48153	8.36468	6.15613e-16	2.78674e-14	25.5437	stable
IFNG-AS1	-0.420989	0.609329	-8.36081	6.33589e-16	2.86304e-14	25.5155	stable
CLEC17A	-0.486368	0.831787	-8.35471	6.62957e-16	2.99045e-14	25.4713	stable
CD79A	-1.15985	5.25123	-8.3526	6.73437e-16	3.03237e-14	25.456	DOWN
PDCD2L	0.485366	4.19413	8.35109	6.80992e-16	3.06098e-14	25.4451	stable
PSMB4	0.370027	8.4115	8.35029	6.8505e-16	3.07382e-14	25.4392	stable
P3H4	0.648924	4.93523	8.34983	6.8741e-16	3.07721e-14	25.4359	stable
H2AZ2	0.341151	6.53978	8.34967	6.88218e-16	3.07721e-14	25.4347	stable
RAD51AP1	0.751978	3.3844	8.34745	6.9967e-16	3.12295e-14	25.4186	UP
SLC25A10	0.600409	4.3136	8.33909	7.44447e-16	3.31701e-14	25.358	stable
MRPL3	0.394062	6.68269	8.33613	7.60956e-16	3.38466e-14	25.3366	stable
ZFPL1	0.315693	3.35291	8.33506	7.66989e-16	3.40436e-14	25.3289	stable
HAUS2	0.375567	3.9036	8.33479	7.68514e-16	3.40436e-14	25.3269	stable
CAPZA1	0.373914	7.02806	8.33464	7.69384e-16	3.40436e-14	25.3258	stable
DLD	0.404971	5.3415	8.33206	7.8423e-16	3.46404e-14	25.3071	stable
GTF3C2	0.349624	5.24359	8.33	7.96295e-16	3.51126e-14	25.2922	stable
DSN1	0.50916	4.68467	8.3297	7.98065e-16	3.513e-14	25.2901	stable
SRP72	0.401156	6.2935	8.3292	8.0106e-16	3.52012e-14	25.2864	stable
TUBB3	0.828861	2.42407	8.32833	8.062e-16	3.53661e-14	25.2802	UP
NPEPPS	0.436503	5.0854	8.32756	8.10865e-16	3.55098e-14	25.2745	stable
GAR1	0.381535	4.85808	8.32016	8.56509e-16	3.74444e-14	25.221	stable
TSR1	0.399714	4.54075	8.31971	8.59372e-16	3.75053e-14	25.2178	stable
YWHAQ	0.437136	8.19308	8.31947	8.60883e-16	3.75072e-14	25.216	stable
FKBPL	0.392619	4.21951	8.31681	8.78014e-16	3.81884e-14	25.1968	stable
FIGNL1	0.557869	3.4289	8.31497	8.90054e-16	3.86462e-14	25.1835	stable
MFSD2B	0.223746	0.511376	8.31204	9.09539e-16	3.94252e-14	25.1623	stable
MCFD2	0.408614	6.11917	8.3114	9.13858e-16	3.95453e-14	25.1577	stable
DNAJC9	0.417719	3.79246	8.30713	9.43206e-16	4.07462e-14	25.1268	stable
WDR75	0.340341	4.68521	8.30143	9.83765e-16	4.24265e-14	25.0857	stable
RPE	0.376914	5.13783	8.29384	1.04057e-15	4.48006e-14	25.0309	stable
FBXO45	0.494924	3.65483	8.29245	1.05132e-15	4.51173e-14	25.0208	stable
PDCD5	0.437222	5.94267	8.29243	1.05146e-15	4.51173e-14	25.0207	stable
TDP2	0.472021	5.63487	8.29026	1.06843e-15	4.57685e-14	25.005	stable
FAM210A	0.413172	3.3735	8.28695	1.09488e-15	4.68229e-14	24.9812	stable
MIR5195	-0.7764	1.58178	-8.28593	1.10311e-15	4.70962e-14	24.9738	DOWN
CLIC1	0.377004	9.32096	8.27714	1.17703e-15	5.01683e-14	24.9105	stable
LAX1	-0.775168	2.41273	-8.27375	1.20678e-15	5.13507e-14	24.8861	DOWN
NT5C3B	0.428664	5.56229	8.27306	1.21299e-15	5.15289e-14	24.8811	stable
RGS20	0.711046	1.10939	8.27248	1.21818e-15	5.16634e-14	24.8769	UP
RPL39L	0.953308	4.99357	8.27082	1.23316e-15	5.22121e-14	24.865	UP
CDC123	0.349876	6.24285	8.26322	1.30424e-15	5.513e-14	24.8102	stable
TMA16	0.345838	3.99421	8.25888	1.34656e-15	5.68247e-14	24.779	stable
PRPF19	0.354048	7.0573	8.2557	1.37843e-15	5.8074e-14	24.7562	stable
ATP5MC3	0.385074	6.0182	8.25135	1.42328e-15	5.98645e-14	24.7249	stable
LOC107986115	-0.0842539	0.102072	-8.24772	1.4618e-15	6.13835e-14	24.6988	stable
CXCR5	-0.224453	0.286162	-8.24735	1.46579e-15	6.14501e-14	24.6962	stable
TESPA1	-0.528222	1.68396	-8.24166	1.52847e-15	6.39727e-14	24.6553	stable
PFDN2	0.434401	7.8335	8.23983	1.54915e-15	6.46176e-14	24.6421	stable
MYBL2	1.12309	5.23415	8.23978	1.54976e-15	6.46176e-14	24.6418	UP
NDUFA12	0.351695	5.90559	8.23963	1.55147e-15	6.46176e-14	24.6407	stable
COMMD4	0.3369	4.52648	8.23843	1.56522e-15	6.5084e-14	24.6321	stable
RHOH	-0.588548	2.44251	-8.23663	1.58604e-15	6.58425e-14	24.6192	stable
POPDC3	1.03919	1.22109	8.2294	1.67258e-15	6.93224e-14	24.5673	UP
MRPS34	0.375968	7.42092	8.22909	1.67636e-15	6.93667e-14	24.5651	stable
NUP85	0.377907	4.79396	8.22539	1.72247e-15	7.11592e-14	24.5386	stable
VANGL1	0.484862	3.50387	8.22494	1.72824e-15	7.12821e-14	24.5353	stable
TRAF3IP3	-0.591748	2.13877	-8.22467	1.73171e-15	7.13102e-14	24.5333	stable
PGAM5	0.459775	5.35247	8.21924	1.80206e-15	7.40875e-14	24.4945	stable
WDR3	0.447677	3.7044	8.21605	1.84479e-15	7.57225e-14	24.4716	stable
CISD2	0.332406	5.52173	8.21173	1.90408e-15	7.80306e-14	24.4407	stable
MSANTD3	0.412593	4.33116	8.20543	1.99415e-15	8.15907e-14	24.3955	stable
BCAS2	0.381779	6.30375	8.20433	2.01026e-15	8.21185e-14	24.3877	stable
MAPK6	0.505551	4.68502	8.20394	2.01594e-15	8.21516e-14	24.3849	stable
WDR46	0.346597	5.79896	8.20384	2.01751e-15	8.21516e-14	24.3842	stable
RAD23B	0.389698	6.96018	8.20186	2.04699e-15	8.32192e-14	24.37	stable
UNG	0.472814	5.55795	8.20073	2.06396e-15	8.37757e-14	24.3619	stable
GLA	0.474908	5.40701	8.19791	2.10711e-15	8.53913e-14	24.3417	stable
YBX1	0.375969	9.08622	8.19758	2.11207e-15	8.5457e-14	24.3394	stable
TMEM182	0.412311	2.61554	8.19586	2.13885e-15	8.64036e-14	24.3271	stable
BAG2	0.664609	2.97616	8.19536	2.14682e-15	8.65884e-14	24.3235	stable
PTGES3	0.391895	8.05376	8.19482	2.15534e-15	8.6795e-14	24.3196	stable
LYRM4-AS1	0.428415	1.76329	8.18773	2.27014e-15	9.1274e-14	24.2689	stable
SPIB	-0.815023	1.75366	-8.18648	2.29084e-15	9.19614e-14	24.2601	DOWN
POLR2J	0.395932	6.28968	8.18445	2.3252e-15	9.31942e-14	24.2455	stable
KIF11	0.743967	3.87346	8.18364	2.33901e-15	9.36006e-14	24.2398	UP
CD22	-0.762186	2.14931	-8.17953	2.41043e-15	9.63079e-14	24.2104	DOWN
LDHA	0.528223	8.57298	8.17634	2.46718e-15	9.84214e-14	24.1877	stable
PGAM1	0.454538	5.55163	8.1743	2.50436e-15	9.97484e-14	24.1731	stable
LRIF1	0.493767	4.05371	8.17233	2.54067e-15	1.01037e-13	24.159	stable
CANT1	0.476953	6.3296	8.17106	2.56433e-15	1.0182e-13	24.1499	stable
CACYBP	0.412599	5.6714	8.16838	2.61506e-15	1.03672e-13	24.1308	stable
PDZD11	0.391301	6.45079	8.16751	2.63176e-15	1.04173e-13	24.1246	stable
UGDH	0.858741	6.44966	8.1619	2.74166e-15	1.08355e-13	24.0846	UP
CIP2A	0.687648	2.61631	8.15728	2.83578e-15	1.11902e-13	24.0517	stable
OGDH	0.416925	6.4123	8.1544	2.89603e-15	1.14103e-13	24.0312	stable
FDCSP	-1.40157	3.25904	-8.15346	2.91583e-15	1.14706e-13	24.0245	DOWN
AHSA1	0.348517	6.59	8.15111	2.96618e-15	1.16507e-13	24.0078	stable
FAM83D	0.835775	3.92254	8.1351	3.33331e-15	1.30726e-13	23.8939	UP
DNAH1	-0.528719	1.74632	-8.12704	3.53485e-15	1.38418e-13	23.8365	stable
ARPC1B	0.460724	7.69247	8.12597	3.5623e-15	1.39279e-13	23.829	stable
WDFY4	-0.714749	2.50994	-8.1257	3.56937e-15	1.39342e-13	23.827	DOWN
TP53INP1	-0.568875	5.28245	-8.12313	3.63689e-15	1.41761e-13	23.8087	stable
PRKCB	-0.624476	2.418	-8.12214	3.66303e-15	1.42562e-13	23.8018	stable
COPRS	0.366415	5.93532	8.12124	3.68721e-15	1.43285e-13	23.7953	stable
SNRNP27	0.30784	5.29322	8.11964	3.73017e-15	1.44734e-13	23.784	stable
CRYBG2	0.842832	1.85667	8.11911	3.74475e-15	1.45079e-13	23.7802	UP
ISG20L2	0.352533	4.95853	8.11796	3.776e-15	1.46068e-13	23.7721	stable
CENPI	0.626757	2.05963	8.11166	3.95315e-15	1.5269e-13	23.7273	stable
DUSP14	0.487502	4.56107	8.11116	3.96756e-15	1.53015e-13	23.7238	stable
LINC00402	-0.215718	0.278494	-8.10885	4.03451e-15	1.55362e-13	23.7074	stable
RAB1A	0.287883	7.73744	8.10138	4.25949e-15	1.63779e-13	23.6545	stable
KIF14	0.696005	2.11116	8.10115	4.2666e-15	1.63806e-13	23.6528	stable
RABEPK	0.305527	4.21633	8.09833	4.35488e-15	1.66943e-13	23.6328	stable
LMNB2	0.59244	5.3477	8.09536	4.44987e-15	1.70329e-13	23.6118	stable
GGH	0.917419	4.27348	8.09209	4.5565e-15	1.7415e-13	23.5887	UP
MRPS35	0.47813	6.6781	8.09084	4.59801e-15	1.75429e-13	23.5798	stable
PHF14	0.385984	4.03572	8.09067	4.60372e-15	1.75429e-13	23.5786	stable
FBXL18	0.479345	2.43348	8.09021	4.61906e-15	1.75607e-13	23.5753	stable
AURKB	0.86502	3.92372	8.09012	4.62215e-15	1.75607e-13	23.5747	UP
ACOT13	0.404715	4.53724	8.08796	4.69508e-15	1.78113e-13	23.5594	stable
DPY30	0.367122	5.71498	8.08246	4.88597e-15	1.8508e-13	23.5205	stable
CLEC4F	-0.487991	0.752823	-8.07573	5.13017e-15	1.94042e-13	23.4729	stable
RFC4	0.615591	4.15055	8.07422	5.1866e-15	1.95886e-13	23.4622	stable
ATP6V1F	0.368541	8.5005	8.07269	5.24429e-15	1.97773e-13	23.4514	stable
ATAD3A	0.478882	4.74601	8.06914	5.38093e-15	2.02626e-13	23.4263	stable
BUD31	0.376289	5.93302	8.06563	5.51944e-15	2.07536e-13	23.4015	stable
P2RX1	-0.536444	1.7927	-8.06449	5.56516e-15	2.08663e-13	23.3934	stable
NUP42	0.356826	4.24542	8.06448	5.56577e-15	2.08663e-13	23.3933	stable
FIP1L1	0.361036	4.03007	8.05905	5.78848e-15	2.16695e-13	23.355	stable
FAM72B	0.444073	0.973329	8.05729	5.86278e-15	2.19155e-13	23.3426	stable
CCDC58	0.433062	4.55827	8.05623	5.90799e-15	2.20522e-13	23.3351	stable
LINC01215	-0.54927	1.11943	-8.05526	5.94946e-15	2.21745e-13	23.3283	stable
PLK4	0.62323	2.64052	8.05494	5.96312e-15	2.21931e-13	23.326	stable
COA1	0.33828	3.74646	8.05368	6.0175e-15	2.23628e-13	23.3172	stable
UBA2	0.437726	6.08326	8.05147	6.11449e-15	2.26903e-13	23.3015	stable
GPD2	0.42279	4.90449	8.05055	6.15537e-15	2.28088e-13	23.295	stable
SNAI3	-0.448343	2.24841	-8.05002	6.17889e-15	2.28628e-13	23.2913	stable
CCR7	-0.7997	3.07333	-8.04886	6.23091e-15	2.30219e-13	23.2831	DOWN
DARS2	0.493314	4.87073	8.04859	6.24324e-15	2.30341e-13	23.2812	stable
RHOF	0.5872	1.98564	8.04367	6.46902e-15	2.38327e-13	23.2465	stable
KLHL6	-0.618869	2.41123	-8.04134	6.57871e-15	2.42019e-13	23.2301	stable
GGCT	0.514214	6.57123	8.04002	6.64157e-15	2.4398e-13	23.2208	stable
ORC6	0.619064	2.50653	8.0392	6.6812e-15	2.45083e-13	23.215	stable
ZFAND2A	0.507395	4.46498	8.03808	6.73535e-15	2.46715e-13	23.2072	stable
TMX2	0.320815	6.77653	8.03755	6.76143e-15	2.47315e-13	23.2034	stable
HERPUD2	0.303184	5.30402	8.03705	6.78593e-15	2.47856e-13	23.1998	stable
RAC3	0.84163	4.5217	8.03492	6.8907e-15	2.51324e-13	23.1849	UP
KLRB1	-0.698034	3.23156	-8.03137	7.06948e-15	2.57476e-13	23.1599	stable
NOP16	0.403027	4.28122	8.02899	7.19176e-15	2.61557e-13	23.1432	stable
TCP1	0.398131	6.41959	8.02863	7.21087e-15	2.61879e-13	23.1406	stable
PAK1IP1	0.45403	5.20507	8.02234	7.54498e-15	2.73623e-13	23.0964	stable
SNUPN	0.300367	3.92475	8.02091	7.62319e-15	2.76068e-13	23.0863	stable
SNRPD1	0.42169	4.82961	8.01536	7.9341e-15	2.8692e-13	23.0473	stable
NUF2	0.824053	3.26572	8.01208	8.12414e-15	2.93377e-13	23.0242	UP
EDC3	0.314871	4.36703	8.01015	8.23752e-15	2.97051e-13	23.0106	stable
SUMO2	0.335644	7.15708	8.00813	8.35849e-15	3.00988e-13	22.9964	stable
RFC3	0.542989	3.89189	8.00738	8.4037e-15	3.0219e-13	22.9911	stable
KNOP1	0.356294	3.14596	8.00667	8.44668e-15	3.03308e-13	22.9862	stable
EIF2B3	0.308557	4.36187	8.0058	8.49992e-15	3.04792e-13	22.98	stable
GNG7	-0.602415	2.54624	-8.00231	8.71602e-15	3.12102e-13	22.9555	stable
DNAJA3	0.313905	4.80294	8.00165	8.75759e-15	3.13151e-13	22.9509	stable
GVINP1	-0.561825	1.65955	-8.0007	8.81721e-15	3.14842e-13	22.9443	stable
PNPT1	0.417189	4.57853	7.99824	8.97458e-15	3.20014e-13	22.927	stable
ZNF622	0.367454	6.07544	7.99687	9.06393e-15	3.22749e-13	22.9173	stable
LY9	-0.457533	1.39831	-7.99281	9.33218e-15	3.31838e-13	22.8889	stable
MEAK7	0.431968	3.16052	7.98748	9.69624e-15	3.44304e-13	22.8515	stable
CYTOR	0.527463	3.62556	7.98627	9.7812e-15	3.46839e-13	22.843	stable
METTL7A	-0.692847	5.53313	-7.97858	1.03364e-14	3.66016e-13	22.7891	stable
CDC25C	0.654282	2.23379	7.97811	1.03711e-14	3.66739e-13	22.7859	stable
SMNDC1	0.300873	4.35949	7.97748	1.04185e-14	3.67902e-13	22.7814	stable
TTC4	0.261261	1.84102	7.97229	1.08136e-14	3.8133e-13	22.7451	stable
COLCA1	-0.941382	2.20435	-7.9681	1.1144e-14	3.92436e-13	22.7157	DOWN
AP2M1	0.375433	7.4953	7.96577	1.13314e-14	3.98486e-13	22.6994	stable
DHCR7	0.548092	5.68915	7.96231	1.16161e-14	4.07939e-13	22.6752	stable
VPS26A	0.357132	5.96713	7.96131	1.16994e-14	4.10298e-13	22.6682	stable
SLAMF6	-0.714997	3.14229	-7.96108	1.17186e-14	4.10409e-13	22.6666	DOWN
CDCA3	0.679704	2.58515	7.95816	1.19665e-14	4.18514e-13	22.6462	stable
C5orf34	0.53955	2.19503	7.95624	1.21318e-14	4.23718e-13	22.6328	stable
IQGAP3	0.774723	3.61706	7.95597	1.21556e-14	4.2397e-13	22.6309	UP
RAMAC	0.339408	4.41534	7.95538	1.22075e-14	4.25196e-13	22.6268	stable
SUMO3	0.422295	6.98471	7.94907	1.27714e-14	4.44233e-13	22.5827	stable
NAA20	0.396991	6.20656	7.94809	1.2861e-14	4.46742e-13	22.5759	stable
TIMM50	0.394936	4.75379	7.94576	1.3078e-14	4.53662e-13	22.5595	stable
MIR4538	-0.999194	1.7031	-7.94529	1.3122e-14	4.5457e-13	22.5563	DOWN
AAMP	0.29746	6.86	7.94457	1.31894e-14	4.56287e-13	22.5513	stable
PGP	0.375851	4.55908	7.93808	1.38159e-14	4.77314e-13	22.506	stable
MRPL11	0.401381	5.59114	7.93615	1.40082e-14	4.83302e-13	22.4925	stable
INTS1	0.553239	5.71358	7.93499	1.41248e-14	4.86668e-13	22.4844	stable
TOMM70	0.352918	5.54426	7.93071	1.45639e-14	5.01121e-13	22.4545	stable
CLSPN	0.696247	2.14013	7.92846	1.47996e-14	5.08546e-13	22.4389	stable
HTR1D	0.884416	1.56054	7.92465	1.52083e-14	5.21886e-13	22.4123	UP
PHF5A	0.385954	5.95391	7.92364	1.53178e-14	5.24938e-13	22.4053	stable
SAPCD2	0.763106	3.51699	7.92175	1.55267e-14	5.31382e-13	22.3921	UP
YIF1A	0.381288	6.67822	7.92058	1.56569e-14	5.35121e-13	22.3839	stable
GOSR2	0.297503	3.85922	7.91799	1.59487e-14	5.44368e-13	22.3659	stable
RPP25	0.546513	4.08854	7.91705	1.60555e-14	5.47281e-13	22.3594	stable
LINC01480	-0.493972	1.44184	-7.91429	1.63751e-14	5.57429e-13	22.3402	stable
UBE2C	1.07716	5.88569	7.91215	1.66279e-14	5.65281e-13	22.3252	UP
IFRD2	0.359187	5.32182	7.90707	1.72408e-14	5.8534e-13	22.2899	stable
COA6	0.477028	5.8092	7.90642	1.73203e-14	5.87257e-13	22.2854	stable
WDR53	0.408407	3.97671	7.90551	1.74333e-14	5.90305e-13	22.2791	stable
GLRX2	0.355481	4.13298	7.90004	1.81273e-14	6.12552e-13	22.241	stable
GCLC	1.09198	4.45108	7.89995	1.81383e-14	6.12552e-13	22.2404	UP
SMG8	0.39528	4.18821	7.8995	1.81971e-14	6.13725e-13	22.2372	stable
MTHFD1L	0.420022	4.34956	7.8937	1.89641e-14	6.38749e-13	22.197	stable
PPME1	0.36837	4.72671	7.89159	1.92515e-14	6.47577e-13	22.1823	stable
SPDL1	0.465523	3.05156	7.8909	1.93464e-14	6.49913e-13	22.1775	stable
MCM5	0.477018	4.59859	7.8891	1.9596e-14	6.5743e-13	22.165	stable
PTGR1	0.786577	5.18267	7.88709	1.98774e-14	6.65998e-13	22.1511	UP
CENPQ	0.483081	3.65824	7.88552	2.0101e-14	6.72606e-13	22.1402	stable
AUP1	0.297055	7.48556	7.88487	2.01938e-14	6.74827e-13	22.1357	stable
ECT2	0.696957	4.6516	7.88191	2.0624e-14	6.88303e-13	22.1151	stable
ANAPC11	0.439219	5.84114	7.88007	2.08963e-14	6.9648e-13	22.1023	stable
PAIP1	0.422432	5.90622	7.87629	2.14649e-14	7.14497e-13	22.0761	stable
TMEM209	0.414091	4.40409	7.87587	2.15291e-14	7.15703e-13	22.0732	stable
BCL7B	0.305866	5.61163	7.87538	2.16043e-14	7.17267e-13	22.0698	stable
ZNHIT3	0.303073	3.86273	7.8721	2.21136e-14	7.33225e-13	22.0471	stable
C1orf112	0.432855	2.48144	7.87125	2.22474e-14	7.36702e-13	22.0412	stable
LRPPRC	0.392185	5.59107	7.86792	2.27805e-14	7.53378e-13	22.0181	stable
AVEN	0.393408	4.25034	7.86293	2.36026e-14	7.79558e-13	21.9835	stable
STRAP	0.461157	7.19383	7.8613	2.38767e-14	7.87591e-13	21.9722	stable
METTL1	0.451306	4.79405	7.85841	2.43718e-14	8.02886e-13	21.9522	stable
CDR2L	0.61848	4.87418	7.85719	2.45845e-14	8.08847e-13	21.9437	stable
OSGIN2	0.500667	4.58665	7.85652	2.47008e-14	8.11629e-13	21.9391	stable
MTPN	0.418433	7.07592	7.85492	2.49831e-14	8.19851e-13	21.928	stable
NAMPT	0.781311	6.00423	7.85364	2.52108e-14	8.26262e-13	21.9192	UP
RTKN	0.412621	4.65304	7.85284	2.53538e-14	8.29883e-13	21.9137	stable
MRPL21	0.371011	5.03006	7.85188	2.55287e-14	8.34536e-13	21.907	stable
FAM72D	0.385581	0.786398	7.8512	2.56507e-14	8.37454e-13	21.9023	stable
RTN4	0.349384	6.886	7.85079	2.57265e-14	8.38855e-13	21.8994	stable
PSMD7	0.349196	6.24246	7.84972	2.5922e-14	8.43756e-13	21.892	stable
NUP205	0.464025	4.77466	7.84961	2.59429e-14	8.43756e-13	21.8913	stable
RDX	0.502375	5.43333	7.84703	2.64205e-14	8.58197e-13	21.8735	stable
HMGN1	0.346452	6.54645	7.84066	2.76416e-14	8.96718e-13	21.8294	stable
NOP58	0.343849	6.09341	7.83104	2.95899e-14	9.58705e-13	21.763	stable
ICMT	0.369104	6.24635	7.82689	3.04717e-14	9.86023e-13	21.7343	stable
CCR4	-0.725528	2.23392	-7.82644	3.05693e-14	9.87931e-13	21.7312	DOWN
GINS2	0.706044	3.32194	7.82268	3.13942e-14	1.0133e-12	21.7052	UP
DPH6	0.282559	1.74367	7.82187	3.15739e-14	1.01782e-12	21.6997	stable
OPN3	0.801997	3.89369	7.82162	3.16286e-14	1.0183e-12	21.698	UP
HGS	0.404714	5.04128	7.81773	3.25119e-14	1.04532e-12	21.6711	stable
NDUFS6	0.451568	6.94846	7.81756	3.25499e-14	1.04532e-12	21.67	stable
DNAJC8	0.283279	6.58272	7.81304	3.36076e-14	1.07793e-12	21.6388	stable
EIF2B2	0.318269	4.11766	7.81259	3.37139e-14	1.07999e-12	21.6357	stable
RNF216	0.363701	4.66687	7.81218	3.38125e-14	1.08179e-12	21.6328	stable
ZDHHC18	0.401101	5.0234	7.80865	3.46666e-14	1.10773e-12	21.6085	stable
SMS	0.460487	6.74978	7.80565	3.54098e-14	1.13006e-12	21.5878	stable
VPS72	0.372097	5.35292	7.80183	3.63758e-14	1.15944e-12	21.5616	stable
RACGAP1	0.646736	4.44051	7.80118	3.65434e-14	1.16333e-12	21.5571	stable
LRMP	-0.634319	2.30965	-7.80038	3.67509e-14	1.16848e-12	21.5516	stable
PSMB6	0.337218	7.44773	7.79935	3.70199e-14	1.17557e-12	21.5445	stable
MIR4537	-0.986959	1.69552	-7.7965	3.77704e-14	1.19791e-12	21.5249	DOWN
MTHFD2	0.620912	5.55247	7.79359	3.85537e-14	1.22032e-12	21.5049	stable
NR0B2	-1.30405	2.29226	-7.79352	3.85726e-14	1.22032e-12	21.5044	DOWN
NCR3	-0.574622	1.63243	-7.79324	3.86489e-14	1.22122e-12	21.5025	stable
CLDN12	0.488147	4.99359	7.79073	3.93399e-14	1.24152e-12	21.4852	stable
CD5	-0.707745	3.22933	-7.78953	3.96752e-14	1.25055e-12	21.4769	DOWN
TIMM8A	0.371899	3.28701	7.78874	3.98969e-14	1.25599e-12	21.4715	stable
S100A10	0.699931	9.60203	7.78428	4.11686e-14	1.29443e-12	21.4409	stable
CD276	0.420257	5.76421	7.78142	4.20071e-14	1.31917e-12	21.4212	stable
UCHL5	0.333073	4.41257	7.78111	4.20987e-14	1.32042e-12	21.4191	stable
C1orf122	0.380514	5.61579	7.78073	4.22141e-14	1.32241e-12	21.4164	stable
RAD54L	0.702001	2.54662	7.77827	4.29516e-14	1.34387e-12	21.3995	UP
KRT80	0.86962	5.08936	7.77356	4.43986e-14	1.38744e-12	21.3672	UP
RUVBL1	0.405113	4.66711	7.77085	4.52556e-14	1.41249e-12	21.3486	stable
CENPK	0.586607	2.35441	7.77037	4.54077e-14	1.41551e-12	21.3453	stable
MAD2L2	0.468723	4.74313	7.76634	4.6713e-14	1.45443e-12	21.3176	stable
ZNF185	0.628417	4.73268	7.76531	4.70524e-14	1.46321e-12	21.3106	stable
LTB	-0.852864	4.79261	-7.76405	4.74715e-14	1.47444e-12	21.3019	DOWN
PDCL3	0.341988	5.28772	7.76342	4.76812e-14	1.47916e-12	21.2976	stable
FAM189B	0.419327	4.77256	7.76258	4.79643e-14	1.48614e-12	21.2919	stable
MRPL51	0.353633	7.16693	7.7582	4.94643e-14	1.53076e-12	21.2618	stable
MRPL30	0.328772	5.01229	7.75718	4.98199e-14	1.53587e-12	21.2549	stable
KRT8	0.615246	9.23388	7.75718	4.9822e-14	1.53587e-12	21.2548	stable
DSG2	0.74504	6.37978	7.75717	4.98263e-14	1.53587e-12	21.2547	UP
CENPE	0.629658	2.10194	7.75704	4.98702e-14	1.53587e-12	21.2539	stable
MRPS11	0.288882	3.56464	7.75545	5.04294e-14	1.55122e-12	21.243	stable
LINC00092	-0.361997	0.765285	-7.75427	5.08508e-14	1.5623e-12	21.2349	stable
AGPS	0.378877	4.5227	7.75352	5.11189e-14	1.56865e-12	21.2298	stable
ACAP1	-0.596276	2.95029	-7.75212	5.1624e-14	1.58225e-12	21.2202	stable
SF3B2	0.311829	6.30542	7.74613	5.38424e-14	1.64826e-12	21.1791	stable
UBE2L3	0.297047	6.15023	7.74482	5.43396e-14	1.66149e-12	21.1702	stable
GCSAM	-0.37925	1.54387	-7.73824	5.69089e-14	1.73797e-12	21.1251	stable
NUFIP1	0.317968	3.06909	7.73562	5.79649e-14	1.7681e-12	21.1072	stable
UCHL3	0.368608	3.69242	7.73396	5.86408e-14	1.78659e-12	21.0959	stable
BEND6	0.50229	1.13223	7.72955	6.04859e-14	1.8406e-12	21.0657	stable
EMC4	0.301796	5.57113	7.72845	6.0952e-14	1.85258e-12	21.0582	stable
ILF2	0.402823	8.26289	7.72536	6.22879e-14	1.89093e-12	21.0371	stable
SLC35A2	0.441667	5.83202	7.72502	6.24337e-14	1.89311e-12	21.0348	stable
KRT10	0.474733	5.22333	7.72071	6.43467e-14	1.9488e-12	21.0054	stable
RCE1	0.335176	4.59184	7.71982	6.47508e-14	1.95871e-12	20.9992	stable
PIGU	0.374066	5.2535	7.7176	6.57643e-14	1.98702e-12	20.9841	stable
CR2	-0.979438	2.29929	-7.71727	6.59198e-14	1.98829e-12	20.9818	DOWN
LINGO3	-0.289604	0.55485	-7.71717	6.59624e-14	1.98829e-12	20.9812	stable
FAM114A1	0.441112	5.72374	7.71639	6.63247e-14	1.99686e-12	20.9758	stable
MRPL36	0.436704	5.38174	7.71368	6.75937e-14	2.03267e-12	20.9574	stable
SNRPB	0.458704	8.56608	7.71311	6.7868e-14	2.03851e-12	20.9534	stable
MAFG-DT	0.528453	3.45615	7.70876	6.99636e-14	2.09899e-12	20.9238	stable
LINC00892	-0.376517	0.852691	-7.70722	7.07208e-14	2.11922e-12	20.9133	stable
PSMD8	0.355228	7.12824	7.70177	7.34678e-14	2.19876e-12	20.8761	stable
CSTF2	0.37449	4.99067	7.70161	7.35477e-14	2.19876e-12	20.875	stable
ADAM17	0.484885	4.47682	7.70063	7.40534e-14	2.21129e-12	20.8684	stable
FCRL4	-0.30571	0.425975	-7.70039	7.41822e-14	2.21255e-12	20.8667	stable
PRIM1	0.554616	3.46461	7.6962	7.63852e-14	2.2756e-12	20.8381	stable
YRDC	0.344757	5.19967	7.69601	7.6488e-14	2.27601e-12	20.8368	stable
ARL6IP6	0.465758	4.26798	7.6892	8.02137e-14	2.38409e-12	20.7905	stable
ZNF687-AS1	0.409101	1.86313	7.68735	8.12552e-14	2.41224e-12	20.7779	stable
RNF25	0.255666	4.82505	7.68643	8.17791e-14	2.42497e-12	20.7716	stable
IRAK1	0.444497	7.03701	7.68622	8.1896e-14	2.42562e-12	20.7702	stable
C19orf48	0.51571	5.29839	7.68549	8.23157e-14	2.43523e-12	20.7652	stable
RECQL4	0.715102	3.94186	7.68159	8.45845e-14	2.49945e-12	20.7387	UP
MRPS15	0.378974	6.12925	7.6796	8.57674e-14	2.53148e-12	20.7252	stable
CLECL1	-0.457312	1.36163	-7.67453	8.88558e-14	2.6196e-12	20.6907	stable
C5orf22	0.417398	4.74496	7.66485	9.50601e-14	2.79928e-12	20.6249	stable
ABCA10	-0.252485	0.517206	-7.66356	9.59174e-14	2.82128e-12	20.6162	stable
SNRNP25	0.373367	4.90057	7.66055	9.79501e-14	2.87775e-12	20.5957	stable
SAC3D1	0.417504	4.26952	7.65738	1.0013e-13	2.93613e-12	20.5743	stable
RBP5	-0.528077	3.45507	-7.65726	1.00216e-13	2.93613e-12	20.5734	stable
DDX18	0.339949	5.23496	7.65717	1.00282e-13	2.93613e-12	20.5728	stable
ADGRF4	0.98926	1.9655	7.65684	1.00512e-13	2.93948e-12	20.5706	UP
ASPM	0.711057	2.49538	7.65414	1.02419e-13	2.99182e-12	20.5522	UP
SLC52A2	0.467465	6.38504	7.65054	1.0501e-13	3.06402e-12	20.5279	stable
PBK	0.85521	3.38863	7.64995	1.05442e-13	3.07202e-12	20.5239	UP
XRCC5	0.325055	7.43907	7.64984	1.05525e-13	3.07202e-12	20.5231	stable
SEC13	0.279562	6.04908	7.64903	1.06124e-13	3.08593e-12	20.5176	stable
LEO1	0.347859	4.68178	7.64766	1.07141e-13	3.11197e-12	20.5083	stable
CASP6	0.393444	5.34244	7.6447	1.09367e-13	3.17301e-12	20.4882	stable
METTL2B	0.315009	3.68874	7.64431	1.09662e-13	3.17797e-12	20.4856	stable
MTCH2	0.325419	6.40062	7.64412	1.0981e-13	3.17865e-12	20.4843	stable
UBE2M	0.316266	6.58168	7.64306	1.10622e-13	3.19851e-12	20.4771	stable
HMGXB4	0.343044	4.00442	7.64113	1.12115e-13	3.238e-12	20.4641	stable
MCM3	0.481896	6.33858	7.63869	1.14031e-13	3.28932e-12	20.4475	stable
ADRA2A	-1.04626	2.82995	-7.63854	1.14149e-13	3.28932e-12	20.4465	DOWN
MRPS18C	0.243473	2.98418	7.63763	1.14875e-13	3.3065e-12	20.4404	stable
ITGB1BP1	0.316116	4.2923	7.63681	1.15527e-13	3.32153e-12	20.4348	stable
UBE2F	0.276063	4.59994	7.63451	1.17388e-13	3.37125e-12	20.4193	stable
BAIAP2L1	0.488826	5.80533	7.62861	1.22294e-13	3.50819e-12	20.3794	stable
LINC02422	-0.419132	0.676057	-7.62742	1.23316e-13	3.53354e-12	20.3712	stable
UBE2S	0.683571	4.2061	7.62702	1.23653e-13	3.53921e-12	20.3686	stable
KRT18	0.56276	9.34733	7.62606	1.24479e-13	3.55887e-12	20.3621	stable
DGUOK	0.293342	6.44637	7.62049	1.29384e-13	3.69496e-12	20.3244	stable
E2F1	0.704634	4.56624	7.61891	1.30811e-13	3.73022e-12	20.3137	UP
NME2	0.485883	6.1896	7.6188	1.3091e-13	3.73022e-12	20.313	stable
SLC25A17	0.325973	4.3871	7.61714	1.32429e-13	3.76929e-12	20.3018	stable
C15orf41	0.319115	1.596	7.61621	1.33284e-13	3.78938e-12	20.2955	stable
BCL11B	-0.55115	1.74791	-7.61145	1.37749e-13	3.91199e-12	20.2634	stable
GNA12	0.462057	5.49328	7.61076	1.38408e-13	3.92634e-12	20.2587	stable
TSPOAP1-AS1	-0.278953	0.88548	-7.6106	1.38564e-13	3.9264e-12	20.2576	stable
C16orf91	0.383725	5.14203	7.61019	1.38958e-13	3.93318e-12	20.2549	stable
GINS4	0.599906	2.11152	7.60983	1.39305e-13	3.93866e-12	20.2524	stable
LOC100996583	-0.530952	1.26443	-7.60803	1.41059e-13	3.98381e-12	20.2402	stable
NSUN2	0.448898	5.8041	7.60391	1.45135e-13	4.09441e-12	20.2125	stable
TMEM41A	0.384993	4.0266	7.59887	1.50292e-13	4.23521e-12	20.1784	stable
MCTS1	0.325541	5.29124	7.59818	1.51007e-13	4.25067e-12	20.1738	stable
TRMT112	0.32996	7.84635	7.59718	1.52057e-13	4.27552e-12	20.1671	stable
KIAA0319	0.844693	1.41596	7.59656	1.52711e-13	4.28917e-12	20.1629	UP
CUL2	0.32694	4.57784	7.59599	1.53317e-13	4.30148e-12	20.159	stable
CMAHP	-0.755811	3.96263	-7.59148	1.58168e-13	4.43269e-12	20.1287	DOWN
YDJC	0.456038	5.24139	7.58893	1.60991e-13	4.50685e-12	20.1114	stable
POLA2	0.401022	3.63566	7.57355	1.79025e-13	5.00624e-12	20.0079	stable
PHF23	0.288653	5.40665	7.57199	1.80965e-13	5.04949e-12	19.9974	stable
PPIH	0.368083	5.63645	7.57199	1.80968e-13	5.04949e-12	19.9974	stable
RPUSD1	0.424341	4.7888	7.56965	1.83911e-13	5.12601e-12	19.9817	stable
PWP1	0.293385	5.59733	7.56773	1.86362e-13	5.18865e-12	19.9688	stable
NT5C3A	0.39824	4.81436	7.5672	1.87055e-13	5.2023e-12	19.9652	stable
TMEM79	0.442241	3.5162	7.56651	1.87947e-13	5.22141e-12	19.9605	stable
PLEKHA8P1	0.405977	2.45579	7.56552	1.89226e-13	5.25123e-12	19.9539	stable
MRPS16	0.305585	6.3919	7.56489	1.90047e-13	5.26829e-12	19.9497	stable
HNRNPA2B1	0.327537	8.08283	7.56403	1.91188e-13	5.29416e-12	19.9439	stable
DLAT	0.377621	5.12711	7.56363	1.91708e-13	5.3028e-12	19.9412	stable
TRIP4	0.30713	4.73557	7.56269	1.92958e-13	5.33161e-12	19.9349	stable
PLOD1	0.434487	6.65286	7.56177	1.9418e-13	5.35959e-12	19.9288	stable
HNRNPL	0.243415	6.56673	7.55585	2.02266e-13	5.57674e-12	19.889	stable
IGF2BP3	0.968143	1.7853	7.55303	2.06245e-13	5.6803e-12	19.87	UP
SKA2	0.464174	5.11682	7.5512	2.0886e-13	5.74613e-12	19.8577	stable
TIMELESS	0.564005	4.54008	7.54856	2.12691e-13	5.84522e-12	19.84	stable
TXNRD1	0.978363	6.73129	7.54483	2.18218e-13	5.99066e-12	19.815	UP
RNF26	0.421211	5.74962	7.54447	2.18764e-13	5.99922e-12	19.8126	stable
DEPDC1B	0.704825	2.53353	7.54234	2.21984e-13	6.08099e-12	19.7984	UP
LOC108783654	0.315352	2.90839	7.54157	2.23178e-13	6.10377e-12	19.7931	stable
PPP4C	0.326342	6.99395	7.54149	2.23298e-13	6.10377e-12	19.7926	stable
E2F3	0.448298	4.16493	7.54133	2.23533e-13	6.10377e-12	19.7916	stable
TARS1	0.47328	5.74329	7.53732	2.298e-13	6.26695e-12	19.7646	stable
MRPL47	0.38852	6.07113	7.53719	2.3e-13	6.26695e-12	19.7638	stable
APEX2	0.326054	5.08815	7.53605	2.31812e-13	6.30958e-12	19.7562	stable
VPREB3	-0.827181	2.76318	-7.53555	2.32605e-13	6.32442e-12	19.7528	DOWN
TXNDC9	0.358995	5.22773	7.53435	2.34527e-13	6.36989e-12	19.7448	stable
NPLOC4	0.348309	5.76023	7.52746	2.4591e-13	6.67197e-12	19.6986	stable
FCRL2	-0.648314	1.43756	-7.52588	2.48585e-13	6.73739e-12	19.6881	stable
PLOD3	0.407852	5.57023	7.52473	2.50563e-13	6.78381e-12	19.6804	stable
SIRPG-AS1	-0.120195	0.158523	-7.52099	2.57072e-13	6.9457e-12	19.6554	stable
HILPDA	0.766811	4.88715	7.52099	2.57087e-13	6.9457e-12	19.6553	UP
EHBP1	0.437365	3.82889	7.51977	2.59237e-13	6.99638e-12	19.6472	stable
MRPL44	0.290208	5.71396	7.51937	2.59954e-13	7.00833e-12	19.6445	stable
UBE2D4	0.308202	3.97185	7.51459	2.68628e-13	7.23453e-12	19.6125	stable
SEM1	0.376518	4.58233	7.51409	2.69553e-13	7.25181e-12	19.6092	stable
MIR8071-2	-1.06739	3.34579	-7.51393	2.69849e-13	7.25212e-12	19.6081	DOWN
RFT1	0.270733	3.8686	7.51177	2.73866e-13	7.34507e-12	19.5937	stable
KIF20B	0.518842	2.78741	7.51176	2.73883e-13	7.34507e-12	19.5937	stable
RHOD	0.65198	5.72135	7.50845	2.8017e-13	7.5058e-12	19.5716	stable
MED6	0.277208	3.97454	7.50812	2.8081e-13	7.51506e-12	19.5693	stable
CYTIP	-0.622539	4.06113	-7.50739	2.82229e-13	7.54513e-12	19.5644	stable
TRIM16	0.62604	3.35579	7.50599	2.84953e-13	7.60996e-12	19.5551	stable
OSTN-AS1	-0.388792	0.579918	-7.50345	2.89959e-13	7.73558e-12	19.5381	stable
GPR18	-0.456809	1.30402	-7.5004	2.96081e-13	7.89066e-12	19.5177	stable
AHCY	0.422778	7.00512	7.49959	2.97727e-13	7.92624e-12	19.5123	stable
C11orf24	0.380588	5.53401	7.49623	3.04661e-13	8.10241e-12	19.4899	stable
PTBP1	0.308283	6.87849	7.49165	3.14369e-13	8.35187e-12	19.4594	stable
SEPTIN7	0.326536	5.56159	7.49135	3.14995e-13	8.3598e-12	19.4574	stable
RIOK1	0.373167	4.58882	7.49006	3.178e-13	8.42551e-12	19.4488	stable
ACLY	0.430872	6.73482	7.48733	3.23783e-13	8.57521e-12	19.4306	stable
SCAMP3	0.344652	6.8938	7.48708	3.2435e-13	8.58132e-12	19.4289	stable
GNL2	0.313917	5.20445	7.48394	3.31379e-13	8.75821e-12	19.408	stable
FARSA	0.324064	6.1363	7.48149	3.36997e-13	8.8975e-12	19.3916	stable
VDAC1	0.378831	7.35962	7.47999	3.40455e-13	8.9795e-12	19.3817	stable
OGFOD1	0.287425	4.44709	7.47785	3.45478e-13	9.10258e-12	19.3674	stable
CLNK	-0.325516	0.72381	-7.47627	3.49231e-13	9.19198e-12	19.3569	stable
TROAP	0.800458	3.15572	7.47561	3.50798e-13	9.22372e-12	19.3526	UP
CCNE1	0.761794	3.10309	7.47483	3.5268e-13	9.26365e-12	19.3473	UP
YARS2	0.388771	4.62598	7.47413	3.54381e-13	9.29878e-12	19.3427	stable
AURKAIP1	0.390201	7.01687	7.47304	3.57017e-13	9.35833e-12	19.3354	stable
UBE2E3	0.417338	5.58889	7.47089	3.62311e-13	9.48733e-12	19.3211	stable
TUBA4A	0.589981	5.99318	7.46836	3.68612e-13	9.64244e-12	19.3043	stable
TNFRSF12A	0.77628	6.85367	7.46644	3.73489e-13	9.76003e-12	19.2915	UP
NRAS	0.430378	5.73247	7.46388	3.80061e-13	9.92161e-12	19.2745	stable
SUV39H2	0.416695	3.23735	7.46183	3.85414e-13	1.00511e-11	19.2609	stable
FAM72A	0.332506	0.875484	7.46056	3.88773e-13	1.01182e-11	19.2524	stable
ABCF3	0.302069	5.1056	7.46056	3.8878e-13	1.01182e-11	19.2524	stable
FAM104A	0.296599	4.41966	7.45845	3.94421e-13	1.02545e-11	19.2384	stable
CTU2	0.343436	3.87424	7.45379	4.07164e-13	1.05751e-11	19.2074	stable
GORASP2	0.319375	6.52979	7.45154	4.13463e-13	1.07278e-11	19.1925	stable
NUDT15	0.368217	4.95143	7.45131	4.14098e-13	1.07333e-11	19.191	stable
METTL23	0.259863	5.28176	7.45084	4.15428e-13	1.07569e-11	19.1878	stable
SIGMAR1	0.371743	6.34636	7.45029	4.16978e-13	1.07861e-11	19.1842	stable
MAPRE1	0.338137	7.35604	7.44741	4.2525e-13	1.09889e-11	19.1651	stable
TIMM22	0.260715	4.22241	7.44379	4.35873e-13	1.12521e-11	19.141	stable
ZMPSTE24	0.344912	6.19356	7.44287	4.38626e-13	1.13117e-11	19.1349	stable
POT1	0.404188	3.67766	7.44152	4.42672e-13	1.14045e-11	19.126	stable
GMPPA	0.286012	5.03285	7.43883	4.50862e-13	1.16038e-11	19.1081	stable
MED20	0.388757	4.56016	7.43653	4.57966e-13	1.17638e-11	19.0929	stable
EPN3	0.686505	3.56249	7.43652	4.58001e-13	1.17638e-11	19.0928	stable
ALKBH4	0.31309	4.10207	7.43616	4.5912e-13	1.17807e-11	19.0904	stable
FOXK2	0.349998	4.59299	7.43201	4.72281e-13	1.21062e-11	19.0629	stable
CXorf65	-0.42718	1.03421	-7.43035	4.77625e-13	1.22309e-11	19.052	stable
GHRL	-0.34219	1.10161	-7.42614	4.91498e-13	1.25736e-11	19.0241	stable
GTF2A2	0.345467	5.13282	7.42558	4.93398e-13	1.26096e-11	19.0203	stable
SDHAF3	0.432245	4.35499	7.4214	5.07618e-13	1.296e-11	18.9926	stable
RTCB	0.31216	6.35529	7.41998	5.1254e-13	1.30726e-11	18.9832	stable
RAB5C	0.308235	6.97237	7.41707	5.22743e-13	1.33195e-11	18.9641	stable
MRPL24	0.400916	6.78245	7.41644	5.25006e-13	1.33638e-11	18.9598	stable
SFTPB	-1.83163	11.1283	-7.41582	5.27212e-13	1.34066e-11	18.9558	DOWN
SPRYD7	0.34657	3.74479	7.41545	5.28544e-13	1.34271e-11	18.9533	stable
PRPSAP1	0.31027	4.16731	7.41527	5.2919e-13	1.34302e-11	18.9521	stable
MIR4539	-0.945436	1.80708	-7.41456	5.31732e-13	1.34813e-11	18.9474	DOWN
OCIAD1	0.303639	6.39133	7.41391	5.34099e-13	1.35279e-11	18.9431	stable
INCENP	0.549659	4.0095	7.41362	5.35168e-13	1.35415e-11	18.9412	stable
E2F8	0.617695	2.5649	7.41333	5.36201e-13	1.35542e-11	18.9393	stable
AAGAB	0.335323	5.35368	7.41313	5.36952e-13	1.35598e-11	18.9379	stable
SZRD1	0.281046	6.44233	7.40859	5.5373e-13	1.39696e-11	18.908	stable
TSN	0.32061	5.96686	7.40718	5.59072e-13	1.40905e-11	18.8986	stable
KIF15	0.604642	2.30852	7.40598	5.63625e-13	1.41912e-11	18.8907	stable
BORA	0.444077	2.5459	7.40546	5.65644e-13	1.42174e-11	18.8872	stable
COPS7A	0.303053	6.15199	7.40542	5.65779e-13	1.42174e-11	18.887	stable
GOSR1	0.314823	4.15425	7.40376	5.72182e-13	1.43642e-11	18.876	stable
MESD	0.305169	4.86477	7.39987	5.87493e-13	1.47341e-11	18.8503	stable
TMEM199	0.249433	3.64905	7.39726	5.97966e-13	1.4982e-11	18.8331	stable
POLE3	0.361534	6.30896	7.39624	6.02135e-13	1.50717e-11	18.8264	stable
RRP7A	0.33761	5.19933	7.39591	6.03482e-13	1.50906e-11	18.8242	stable
NPTN	0.389228	6.53083	7.39497	6.07325e-13	1.51718e-11	18.818	stable
NUDCD1	0.444559	4.22323	7.39382	6.12079e-13	1.52756e-11	18.8104	stable
FASTKD2	0.298342	4.22059	7.39262	6.17076e-13	1.53853e-11	18.8025	stable
GPSM2	0.487223	3.02444	7.3911	6.23487e-13	1.553e-11	18.7924	stable
LIMK1	0.513665	5.34146	7.39023	6.27145e-13	1.56059e-11	18.7867	stable
TRAF7	0.362058	6.08823	7.39008	6.27797e-13	1.56069e-11	18.7857	stable
NDUFA6	0.343241	6.70869	7.38992	6.2849e-13	1.56089e-11	18.7846	stable
URGCP	0.346557	4.22395	7.38758	6.38497e-13	1.58421e-11	18.7693	stable
VPS33A	0.258066	3.28187	7.38534	6.48266e-13	1.60688e-11	18.7545	stable
CPNE5	-0.617693	2.768	-7.38485	6.50446e-13	1.61072e-11	18.7512	stable
SLC35F2	0.565826	5.03538	7.38334	6.57117e-13	1.62566e-11	18.7413	stable
POLE2	0.556824	2.71754	7.38133	6.66103e-13	1.6463e-11	18.728	stable
POLR3G	0.476165	1.95178	7.3786	6.78514e-13	1.67535e-11	18.7101	stable
RHOC	0.453842	7.0005	7.37578	6.91625e-13	1.70476e-11	18.6914	stable
JMJD6	0.309978	3.96507	7.37575	6.91761e-13	1.70476e-11	18.6912	stable
CHAC2	0.473589	3.17903	7.37505	6.9502e-13	1.71081e-11	18.6867	stable
FDPS	0.390315	6.41164	7.37494	6.95554e-13	1.71081e-11	18.6859	stable
CMAS	0.461757	5.80118	7.37425	6.98796e-13	1.71713e-11	18.6814	stable
GRWD1	0.311889	4.42969	7.37287	7.05369e-13	1.73161e-11	18.6723	stable
COQ2	0.314121	3.97923	7.37162	7.11358e-13	1.74464e-11	18.664	stable
PSMC1	0.356385	3.33551	7.37052	7.16662e-13	1.75596e-11	18.6568	stable
TPMT	0.333146	5.34815	7.36933	7.22425e-13	1.76838e-11	18.649	stable
AGFG1	0.366804	4.86359	7.36606	7.38598e-13	1.80624e-11	18.6275	stable
GPN3	0.347375	4.76994	7.36296	7.54212e-13	1.84266e-11	18.6071	stable
PSMA4	0.315665	5.66057	7.36242	7.56949e-13	1.84758e-11	18.6036	stable
MEA1	0.325331	7.45519	7.36192	7.59528e-13	1.851e-11	18.6003	stable
ELOVL1	0.315357	6.97377	7.36187	7.598e-13	1.851e-11	18.5999	stable
UBE2Z	0.309351	6.20378	7.35982	7.70376e-13	1.87338e-11	18.5864	stable
DENR	0.348291	5.99619	7.3598	7.70457e-13	1.87338e-11	18.5863	stable
TSPOAP1	-0.649243	2.29679	-7.35798	7.79986e-13	1.89475e-11	18.5744	stable
JPT2	0.392692	6.72581	7.35752	7.82445e-13	1.89892e-11	18.5713	stable
R3HDM1	0.354695	3.74732	7.35726	7.83806e-13	1.90041e-11	18.5696	stable
STYXL1	0.372224	5.8178	7.35153	8.14731e-13	1.97352e-11	18.5319	stable
POFUT1	0.380159	5.15514	7.35035	8.21239e-13	1.9874e-11	18.5242	stable
NTMT1	0.337716	4.28965	7.34971	8.24751e-13	1.99401e-11	18.52	stable
EIF5B	0.438626	5.90575	7.3488	8.29883e-13	2.00452e-11	18.514	stable
PRELID1	0.320334	6.15483	7.34826	8.32867e-13	2.00982e-11	18.5105	stable
VDAC2	0.362041	5.95689	7.34726	8.38524e-13	2.02156e-11	18.5039	stable
TRAP1	0.360333	5.18196	7.34695	8.40302e-13	2.02394e-11	18.5019	stable
PARPBP	0.531375	2.21121	7.34565	8.47671e-13	2.03976e-11	18.4934	stable
NLRC3	-0.499022	2.21567	-7.34386	8.57976e-13	2.06191e-11	18.4816	stable
CPSF4	0.378397	4.44328	7.34377	8.58492e-13	2.06191e-11	18.481	stable
MTX2	0.311224	6.13926	7.34162	8.71022e-13	2.09004e-11	18.4669	stable
TMEM104	0.366486	4.3702	7.34116	8.73712e-13	2.09453e-11	18.4639	stable
STK4-AS1	0.196436	0.568277	7.34007	8.80175e-13	2.10803e-11	18.4567	stable
EIF4E	0.28689	3.01517	7.33993	8.80993e-13	2.10803e-11	18.4558	stable
ZCRB1	0.317933	5.76994	7.3374	8.96144e-13	2.14227e-11	18.4392	stable
PRCC	0.309142	5.89521	7.33364	9.19142e-13	2.19519e-11	18.4145	stable
NUP62	0.346219	5.29788	7.33283	9.24174e-13	2.20515e-11	18.4092	stable
ERLIN1	0.395553	4.82317	7.33082	9.36722e-13	2.233e-11	18.3961	stable
GAS2L1	0.426541	4.05285	7.32991	9.42506e-13	2.24469e-11	18.3901	stable
GOLT1B	0.476724	5.63522	7.32941	9.45707e-13	2.25022e-11	18.3868	stable
ESPL1	0.673822	2.35177	7.3268	9.62426e-13	2.28787e-11	18.3698	stable
CDCA2	0.621372	2.2744	7.32518	9.72981e-13	2.31081e-11	18.3591	stable
ERI3	0.295245	5.86618	7.32387	9.81607e-13	2.32913e-11	18.3505	stable
ARHGAP15	-0.438282	2.11032	-7.3205	1.0041e-12	2.38028e-11	18.3285	stable
TYMS	0.622654	4.70137	7.31993	1.00795e-12	2.38721e-11	18.3248	stable
DCLRE1B	0.372146	3.37437	7.31924	1.01267e-12	2.39614e-11	18.3202	stable
HSP90AB1	0.399881	10.4448	7.31689	1.02875e-12	2.43195e-11	18.3049	stable
ARL4A	0.473352	4.31527	7.31647	1.03166e-12	2.43657e-11	18.3021	stable
AKT1S1	0.337605	4.7129	7.31604	1.03467e-12	2.44142e-11	18.2993	stable
DIABLO	0.287563	2.58539	7.31584	1.03604e-12	2.44167e-11	18.298	stable
ZNF80	-0.193181	0.310678	-7.31575	1.03669e-12	2.44167e-11	18.2974	stable
LRIG1	-0.553521	5.05164	-7.31523	1.04033e-12	2.44798e-11	18.294	stable
C9orf40	0.4345	2.82363	7.31122	1.06872e-12	2.51248e-11	18.2678	stable
NOLC1	0.401992	6.46704	7.31101	1.07027e-12	2.51381e-11	18.2664	stable
HPRT1	0.461553	6.05039	7.3106	1.07322e-12	2.51841e-11	18.2637	stable
C1QTNF6	0.628398	3.62758	7.30894	1.08521e-12	2.54422e-11	18.2529	stable
SDHB	0.278344	6.32863	7.30846	1.08874e-12	2.55015e-11	18.2497	stable
PRPF40A	0.329086	5.21581	7.30548	1.11078e-12	2.59905e-11	18.2302	stable
UBE2V2	0.35426	4.67001	7.30527	1.11232e-12	2.59905e-11	18.2288	stable
GNB2	0.350263	7.85414	7.30522	1.11267e-12	2.59905e-11	18.2285	stable
UMPS	0.320354	3.71862	7.30479	1.11587e-12	2.60415e-11	18.2257	stable
PGM1	0.414902	6.00981	7.30364	1.12452e-12	2.62192e-11	18.2182	stable
NME6	0.24601	3.51838	7.30213	1.13599e-12	2.64625e-11	18.2084	stable
BLZF1	0.326058	4.61031	7.30069	1.14704e-12	2.66956e-11	18.1989	stable
LETM1	0.362212	4.43584	7.29777	1.16978e-12	2.72e-11	18.1798	stable
LINC00528	-0.300246	0.801222	-7.29651	1.17966e-12	2.74049e-11	18.1716	stable
LSM2	0.406332	6.73894	7.29619	1.18223e-12	2.74395e-11	18.1695	stable
MRPS33	0.359732	4.3623	7.29091	1.22483e-12	2.84025e-11	18.1351	stable
ITK	-0.553848	1.9058	-7.2897	1.23475e-12	2.86065e-11	18.1272	stable
MAD1L1	0.397061	3.86412	7.28185	1.30147e-12	3.0125e-11	18.076	stable
ARMC10	0.316527	4.62431	7.28142	1.30519e-12	3.01836e-11	18.0732	stable
UGP2	0.309597	5.9841	7.28093	1.30953e-12	3.02566e-11	18.07	stable
CHAF1A	0.477842	3.74117	7.27921	1.32465e-12	3.05783e-11	18.0588	stable
ZNRD2	0.340915	4.99661	7.27633	1.35046e-12	3.1146e-11	18.04	stable
PRMT1	0.324682	6.1095	7.27387	1.37291e-12	3.16351e-11	18.024	stable
LINC00494	-0.295648	0.36814	-7.27108	1.39879e-12	3.22024e-11	18.0058	stable
SLC38A7	0.366583	3.7021	7.27021	1.40698e-12	3.23617e-11	18.0001	stable
TMED4	0.309787	6.95997	7.2684	1.42404e-12	3.27247e-11	17.9884	stable
ARHGEF18	-0.0544682	0.0619202	-7.26777	1.43005e-12	3.28333e-11	17.9843	stable
CKS2	0.633258	6.83089	7.26717	1.43579e-12	3.29355e-11	17.9804	stable
RXYLT1	0.313622	3.02661	7.26653	1.442e-12	3.30482e-11	17.9762	stable
ACTB	0.339096	12.3585	7.26512	1.45567e-12	3.33316e-11	17.967	stable
FAF1	0.289985	4.41212	7.26259	1.48043e-12	3.38682e-11	17.9506	stable
GPATCH4	0.426813	4.70969	7.25522	1.55516e-12	3.55459e-11	17.9027	stable
BANK1	-0.562332	2.69981	-7.25138	1.59562e-12	3.64381e-11	17.8777	stable
TMEM177	0.328194	3.85064	7.25086	1.60117e-12	3.65321e-11	17.8743	stable
MTMR2	0.374989	4.35549	7.24914	1.61958e-12	3.69193e-11	17.8632	stable
CDC7	0.557957	3.1531	7.24558	1.6586e-12	3.7775e-11	17.84	stable
GRAP2	-0.449933	1.62003	-7.24538	1.66074e-12	3.77899e-11	17.8388	stable
RHNO1	0.350858	5.35484	7.24268	1.69096e-12	3.84361e-11	17.8212	stable
PRDX6	0.339203	8.29838	7.24258	1.69214e-12	3.84361e-11	17.8205	stable
MEI1	-0.560323	2.1496	-7.24219	1.69649e-12	3.85006e-11	17.818	stable
INTS7	0.360695	4.3275	7.24092	1.71099e-12	3.8795e-11	17.8097	stable
ATP5MC1	0.392934	5.87202	7.23778	1.74712e-12	3.95791e-11	17.7894	stable
DUT	0.324567	5.04763	7.23021	1.83752e-12	4.15901e-11	17.7403	stable
PIM2	-0.619043	6.06991	-7.22816	1.86278e-12	4.21246e-11	17.727	stable
ANKRD55	-0.267419	0.489016	-7.22685	1.87913e-12	4.24567e-11	17.7185	stable
FSCN1	0.852995	6.05264	7.22648	1.88378e-12	4.25241e-11	17.7161	UP
YWHAZ	0.392672	8.39165	7.2261	1.88848e-12	4.25925e-11	17.7137	stable
NOP2	0.414329	4.88782	7.21878	1.98273e-12	4.46789e-11	17.6663	stable
YAE1	0.337915	3.83971	7.21758	1.99873e-12	4.49997e-11	17.6585	stable
PUF60	0.360421	6.45149	7.2174	2.00106e-12	4.50124e-11	17.6574	stable
SNRPG	0.412962	6.16506	7.2171	2.00508e-12	4.50632e-11	17.6554	stable
LAMTOR1	0.288983	6.74729	7.21656	2.01232e-12	4.51861e-11	17.6519	stable
HSPA4	0.332187	6.18579	7.2155	2.02656e-12	4.54658e-11	17.645	stable
LINC02802	0.466845	1.14228	7.21331	2.05629e-12	4.6055e-11	17.6309	stable
NOCT	0.421539	2.8152	7.2133	2.05643e-12	4.6055e-11	17.6308	stable
ATP5F1B	0.376556	9.25138	7.21128	2.08413e-12	4.66345e-11	17.6178	stable
ST3GAL4	0.536994	4.48437	7.21068	2.09251e-12	4.6781e-11	17.6139	stable
GLRX3	0.370414	5.19017	7.20975	2.10549e-12	4.7023e-11	17.6079	stable
ASPH	0.788085	5.55534	7.20964	2.10702e-12	4.7023e-11	17.6072	UP
XPO5	0.417225	4.48811	7.20916	2.11379e-12	4.71329e-11	17.604	stable
SNRNP40	0.32982	4.99132	7.20714	2.14236e-12	4.77282e-11	17.591	stable
RBM28	0.337028	2.92551	7.2066	2.14997e-12	4.78561e-11	17.5875	stable
DDX41	0.285501	5.61413	7.20117	2.22899e-12	4.95717e-11	17.5524	stable
ADSL	0.348605	4.82495	7.19942	2.2551e-12	5.01087e-11	17.5411	stable
LTBR	0.431951	6.16629	7.19903	2.26093e-12	5.01946e-11	17.5386	stable
PERP	0.592345	7.3817	7.19844	2.26973e-12	5.03462e-11	17.5348	stable
BUD23	0.293324	5.27597	7.19827	2.27237e-12	5.03483e-11	17.5336	stable
EBP	0.428343	5.91007	7.19817	2.27377e-12	5.03483e-11	17.533	stable
RINT1	0.32402	4.2901	7.19788	2.27822e-12	5.04032e-11	17.5311	stable
HSD17B10	0.3145	7.34911	7.19734	2.28642e-12	5.05409e-11	17.5276	stable
TBC1D10C	-0.59505	2.92163	-7.19707	2.29054e-12	5.0588e-11	17.5259	stable
LASP1	0.410855	7.14163	7.19505	2.3214e-12	5.12252e-11	17.5129	stable
SNRPE	0.364101	6.70217	7.19398	2.33799e-12	5.15468e-11	17.5059	stable
SAMM50	0.291852	4.29912	7.19305	2.35242e-12	5.17935e-11	17.5	stable
PPP1R16B	-0.625851	2.9048	-7.193	2.35324e-12	5.17935e-11	17.4996	stable
SRPK1	0.41335	5.34285	7.18982	2.40335e-12	5.28509e-11	17.4791	stable
HTRA2	0.282486	4.5997	7.18958	2.40726e-12	5.28914e-11	17.4775	stable
TPI1P2	0.371982	1.42839	7.18715	2.44623e-12	5.37014e-11	17.4619	stable
PSMA7	0.343536	8.16049	7.18599	2.46523e-12	5.40582e-11	17.4544	stable
HSF1	0.359475	5.86643	7.1859	2.46672e-12	5.40582e-11	17.4538	stable
H3-3B	0.31855	8.13243	7.18567	2.47035e-12	5.40914e-11	17.4524	stable
LYPLA2	0.372823	6.9574	7.18135	2.54225e-12	5.56179e-11	17.4245	stable
CCZ1	0.326639	2.45965	7.17965	2.5709e-12	5.61965e-11	17.4136	stable
HERPUD1	-0.38052	6.52928	-7.17934	2.57623e-12	5.62649e-11	17.4115	stable
MRFAP1	0.291398	8.13159	7.17873	2.58673e-12	5.63999e-11	17.4076	stable
CBX7	-0.509163	3.38464	-7.17872	2.58683e-12	5.63999e-11	17.4076	stable
XCR1	-0.415057	0.950673	-7.17802	2.59891e-12	5.66151e-11	17.403	stable
PPIF	0.3894	6.12043	7.17732	2.61097e-12	5.68292e-11	17.3985	stable
SERBP1	0.313681	6.64484	7.17674	2.621e-12	5.69989e-11	17.3948	stable
CEP85	0.41746	3.72302	7.17606	2.63289e-12	5.72088e-11	17.3904	stable
CACNA2D2	-1.22862	3.76569	-7.17271	2.6919e-12	5.84413e-11	17.3688	DOWN
RIPK2	0.462489	4.79144	7.17106	2.72147e-12	5.90329e-11	17.3582	stable
KARS1	0.289891	6.731	7.17091	2.72415e-12	5.9041e-11	17.3572	stable
CTNNBL1	0.317088	5.08576	7.17076	2.72691e-12	5.90506e-11	17.3562	stable
COA8	0.301448	3.95453	7.16951	2.74952e-12	5.94899e-11	17.3482	stable
NFS1	0.294543	3.77904	7.16906	2.75774e-12	5.95683e-11	17.3453	stable
RPS6KB1	0.346749	4.10889	7.16905	2.75781e-12	5.95683e-11	17.3453	stable
EIF4G1	0.442526	7.40656	7.16887	2.76118e-12	5.95906e-11	17.3441	stable
PCBP1	0.305804	8.22674	7.1665	2.80483e-12	6.04816e-11	17.3288	stable
CD109	0.833232	3.15675	7.16599	2.81424e-12	6.06331e-11	17.3256	UP
ATP5MF	0.404226	6.92878	7.16257	2.87861e-12	6.19677e-11	17.3036	stable
GET4	0.33932	2.073	7.16093	2.90998e-12	6.25903e-11	17.293	stable
EMC1	0.376278	4.62957	7.16046	2.91908e-12	6.27331e-11	17.29	stable
TESMIN	0.654711	1.58426	7.16004	2.92723e-12	6.28554e-11	17.2873	stable
TRIM28	0.36799	7.65822	7.15972	2.93338e-12	6.29345e-11	17.2852	stable
ANO10	0.290375	4.22041	7.15951	2.93758e-12	6.29717e-11	17.2839	stable
CAD	0.489339	4.63534	7.15854	2.95637e-12	6.33214e-11	17.2777	stable
MRPL13	0.417149	4.70298	7.15721	2.98259e-12	6.38295e-11	17.2691	stable
THUMPD3	0.280708	4.38875	7.1518	3.09111e-12	6.60963e-11	17.2343	stable
MED10	0.416015	5.5482	7.15128	3.10173e-12	6.62681e-11	17.231	stable
EIF2B4	0.244859	4.57645	7.15082	3.1112e-12	6.64148e-11	17.228	stable
TMEM14B	0.374933	5.35342	7.14923	3.14398e-12	6.70584e-11	17.2178	stable
GTPBP10	0.29	2.91426	7.14834	3.16247e-12	6.73966e-11	17.2121	stable
PITPNB	0.290066	5.25453	7.14554	3.22155e-12	6.85983e-11	17.1941	stable
MIF	0.52351	6.86977	7.14503	3.23225e-12	6.87688e-11	17.1909	stable
LINC02384	-0.388899	0.888247	-7.14487	3.23571e-12	6.8785e-11	17.1898	stable
MOCOS	0.546941	3.10934	7.14262	3.28418e-12	6.97574e-11	17.1754	stable
NDUFB4	0.333509	6.98269	7.14086	3.32256e-12	7.0514e-11	17.1641	stable
CLTC	0.369519	7.21646	7.13958	3.35078e-12	7.10538e-11	17.1558	stable
PGC	-2.36718	5.82095	-7.13909	3.36157e-12	7.12235e-11	17.1527	DOWN
C1orf216	0.336677	3.90536	7.13733	3.40075e-12	7.19938e-11	17.1414	stable
ATAD2	0.60459	4.224	7.13635	3.42281e-12	7.24008e-11	17.1352	stable
CRCP	0.304319	5.45081	7.13605	3.42971e-12	7.24866e-11	17.1332	stable
ANXA2	0.524012	8.12155	7.13039	3.55997e-12	7.51776e-11	17.0969	stable
OSGIN1	0.902212	3.7646	7.1284	3.60685e-12	7.61045e-11	17.0842	UP
GAPT	-0.497469	1.6587	-7.12636	3.65586e-12	7.70749e-11	17.0711	stable
KHDRBS1	0.27482	7.17668	7.12576	3.67013e-12	7.7312e-11	17.0673	stable
TMEM33	0.342793	5.12248	7.12176	3.76816e-12	7.92853e-11	17.0417	stable
CDKN2AIPNL	0.362776	5.1464	7.12169	3.77002e-12	7.92853e-11	17.0412	stable
LSM4	0.336923	6.36281	7.12149	3.77494e-12	7.93234e-11	17.0399	stable
RITA1	0.316031	5.10092	7.11999	3.81236e-12	8.0044e-11	17.0303	stable
TEX30	0.433919	3.37969	7.11849	3.85027e-12	8.07733e-11	17.0207	stable
MTFP1	0.386577	3.37979	7.11443	3.95449e-12	8.28917e-11	16.9947	stable
BID	0.44802	4.41013	7.11224	4.01188e-12	8.40257e-11	16.9807	stable
TXN	0.49574	8.90104	7.11133	4.03581e-12	8.44576e-11	16.9749	stable
LINC02273	-0.284098	0.665122	-7.11095	4.04581e-12	8.45976e-11	16.9725	stable
NCL	0.372783	7.92977	7.11068	4.05318e-12	8.46822e-11	16.9707	stable
PTGDS	-0.919181	5.82223	-7.1079	4.12792e-12	8.61727e-11	16.953	DOWN
MBL1P	-0.562244	1.59091	-7.10778	4.13127e-12	8.61727e-11	16.9522	stable
DHX37	0.388734	3.8549	7.10746	4.13972e-12	8.62786e-11	16.9502	stable
NUP155	0.48268	4.15939	7.10634	4.17044e-12	8.68478e-11	16.943	stable
NRM	0.473896	4.53924	7.10596	4.18092e-12	8.69953e-11	16.9406	stable
C7	-1.16086	4.72222	-7.10577	4.18614e-12	8.70328e-11	16.9394	DOWN
DDA1	0.309414	4.81086	7.105	4.20738e-12	8.74033e-11	16.9344	stable
PPP3R1	0.279183	5.70299	7.1044	4.22401e-12	8.76774e-11	16.9306	stable
PSRC1	0.521964	3.04141	7.10313	4.25926e-12	8.83372e-11	16.9225	stable
BUB3	0.308634	4.99214	7.10238	4.28041e-12	8.87038e-11	16.9177	stable
MRPS30	0.339985	4.30331	7.09856	4.3892e-12	9.08846e-11	16.8933	stable
SH2D5	0.344771	0.34893	7.09659	4.44624e-12	9.19911e-11	16.8807	stable
ACTL6A	0.412011	5.57423	7.0921	4.5792e-12	9.46653e-11	16.8521	stable
C11orf16	-0.751221	1.34397	-7.09132	4.6027e-12	9.5074e-11	16.8471	DOWN
NMB	0.652457	4.53957	7.09041	4.63023e-12	9.55653e-11	16.8413	stable
TEKT3	-0.346436	0.614029	-7.08922	4.66664e-12	9.6239e-11	16.8337	stable
TP53I3	0.515764	5.64913	7.08733	4.72487e-12	9.73614e-11	16.8216	stable
SNU13	0.270734	6.89863	7.0839	4.83242e-12	9.94971e-11	16.7997	stable
RALB	0.394235	6.28792	7.08169	4.90276e-12	1.00864e-10	16.7857	stable
RNF121	0.289654	4.51076	7.08076	4.93268e-12	1.01398e-10	16.7798	stable
DDX27	0.348	5.35501	7.07996	4.95877e-12	1.01852e-10	16.7746	stable
ASCC1	0.293823	3.85883	7.07747	5.04015e-12	1.03441e-10	16.7588	stable
GOT2	0.324991	6.20331	7.07577	5.0967e-12	1.04517e-10	16.748	stable
TMEM11	0.293134	4.42233	7.07268	5.20093e-12	1.06569e-10	16.7283	stable
CDC34	0.383572	6.20874	7.06994	5.29498e-12	1.08409e-10	16.7109	stable
TMEM237	0.369753	3.22653	7.06961	5.3065e-12	1.08558e-10	16.7087	stable
TWNK	0.407721	3.72344	7.06776	5.37116e-12	1.09793e-10	16.697	stable
PARK7	0.25197	7.77356	7.06365	5.51739e-12	1.12691e-10	16.6709	stable
PAFAH1B2	0.307287	5.61841	7.06304	5.53949e-12	1.13053e-10	16.667	stable
METAP1	0.309854	5.42781	7.06022	5.64264e-12	1.15066e-10	16.649	stable
ADH1B	-1.19481	3.32153	-7.05791	5.72853e-12	1.16724e-10	16.6343	DOWN
NDUFS2	0.305346	6.47578	7.05633	5.78811e-12	1.17844e-10	16.6243	stable
SNX17	0.253178	6.67533	7.05594	5.80276e-12	1.18048e-10	16.6218	stable
ARHGDIA	0.34439	7.81034	7.05386	5.88238e-12	1.19572e-10	16.6086	stable
CCDC90B	0.407697	3.75862	7.05283	5.92209e-12	1.20284e-10	16.602	stable
RPP30	0.245055	3.86269	7.05243	5.93755e-12	1.20502e-10	16.5995	stable
NCAPD2	0.520848	5.26504	7.05134	5.97999e-12	1.21267e-10	16.5926	stable
NLRP1	-0.567677	2.88588	-7.04332	6.30127e-12	1.27681e-10	16.5417	stable
PEX10	0.301687	3.94831	7.04177	6.36523e-12	1.28874e-10	16.5319	stable
GTPBP4	0.390744	4.85474	7.04126	6.38642e-12	1.29201e-10	16.5286	stable
MEST	0.52334	5.43281	7.03882	6.48904e-12	1.31173e-10	16.5131	stable
CHRM3-AS2	-0.289166	0.595832	-7.03672	6.57853e-12	1.32877e-10	16.4998	stable
SAE1	0.338155	6.26385	7.03614	6.60352e-12	1.33276e-10	16.4961	stable
AP2B1	0.398394	6.79429	7.03522	6.64316e-12	1.3397e-10	16.4903	stable
TWF1	0.430513	5.6685	7.03228	6.77186e-12	1.36458e-10	16.4717	stable
CCZ1B	0.315441	2.37961	7.02878	6.92808e-12	1.39496e-10	16.4495	stable
CCNF	0.500579	3.2689	7.02625	7.04317e-12	1.41702e-10	16.4335	stable
ABCF1	0.381022	6.11461	7.02467	7.11606e-12	1.43055e-10	16.4235	stable
ASB2	-0.418486	1.47762	-7.02229	7.22724e-12	1.45176e-10	16.4084	stable
MZB1	-0.982691	5.16417	-7.02041	7.31609e-12	1.46845e-10	16.3965	DOWN
FAM111B	0.662807	3.10252	7.02004	7.33407e-12	1.4709e-10	16.3941	stable
RCCD1	0.368844	3.137	7.01972	7.34912e-12	1.47277e-10	16.3921	stable
EIF2B1	0.265365	5.54579	7.01791	7.4361e-12	1.48903e-10	16.3807	stable
BCAR3	0.560848	3.80735	7.01683	7.4887e-12	1.49839e-10	16.3739	stable
CSTF3	0.279878	4.40248	7.01473	7.59195e-12	1.51786e-10	16.3605	stable
PSMD9	0.249728	3.09981	7.0145	7.60321e-12	1.51892e-10	16.3591	stable
SNAPC5	0.283587	4.63399	7.01425	7.61531e-12	1.52014e-10	16.3576	stable
MRPL18	0.287982	6.63382	7.01042	7.80738e-12	1.55727e-10	16.3333	stable
COL19A1	-0.127046	0.127425	-7.00756	7.95398e-12	1.58527e-10	16.3153	stable
DYNLL1	0.282405	7.16326	7.00423	8.12827e-12	1.61874e-10	16.2942	stable
SAP30BP	0.265766	4.51193	7.00378	8.15214e-12	1.62223e-10	16.2913	stable
AMZ2	0.292202	5.57586	7.00062	8.32083e-12	1.65451e-10	16.2714	stable
GP1BA	-0.411886	1.36025	-6.99938	8.38841e-12	1.66665e-10	16.2636	stable
GMPS	0.403976	4.587	6.9978	8.47461e-12	1.68247e-10	16.2536	stable
IL2	-0.157005	0.261944	-6.99689	8.52492e-12	1.69114e-10	16.2479	stable
NAA10	0.326305	4.63889	6.99408	8.68209e-12	1.72043e-10	16.2301	stable
TRAT1	-0.530088	1.59508	-6.99401	8.68602e-12	1.72043e-10	16.2297	stable
SNRPA1	0.337862	4.67491	6.99349	8.71558e-12	1.72494e-10	16.2264	stable
PNPO	0.358144	4.8815	6.99117	8.84763e-12	1.74972e-10	16.2118	stable
MRPS9	0.27602	5.27156	6.99041	8.89116e-12	1.75697e-10	16.207	stable
PRMT3	0.318079	3.36715	6.98829	9.01432e-12	1.77993e-10	16.1936	stable
POLR1B	0.325656	3.95487	6.98793	9.03524e-12	1.78268e-10	16.1914	stable
GTF2IRD1	0.384772	4.05936	6.98721	9.07781e-12	1.7897e-10	16.1868	stable
TMEM126A	0.310736	5.5791	6.98637	9.12709e-12	1.79802e-10	16.1815	stable
RTN3	0.322119	6.62343	6.9861	9.14364e-12	1.79989e-10	16.1798	stable
CD6	-0.57281	2.93897	-6.98481	9.22004e-12	1.81354e-10	16.1717	stable
NIPSNAP1	0.416955	6.3005	6.98428	9.25213e-12	1.81845e-10	16.1683	stable
SOD1	0.344669	7.88341	6.98162	9.41273e-12	1.84859e-10	16.1516	stable
PVR	0.453426	5.4909	6.98085	9.45962e-12	1.85637e-10	16.1468	stable
SBDS	0.314549	7.08008	6.98055	9.4786e-12	1.85866e-10	16.1448	stable
RAB7A	0.289899	8.19507	6.97939	9.54958e-12	1.87115e-10	16.1376	stable
FIBP	0.263511	5.63072	6.9716	1.00438e-11	1.96648e-10	16.0885	stable
UBC	0.280704	8.8879	6.9707	1.01028e-11	1.97651e-10	16.0828	stable
MRM1	0.380119	3.93673	6.97033	1.01268e-11	1.97969e-10	16.0805	stable
TRMT6	0.378082	4.3056	6.96989	1.01559e-11	1.98386e-10	16.0777	stable
LOC101927974	0.371486	2.34284	6.96948	1.01828e-11	1.9876e-10	16.0752	stable
MOCS3	0.289099	3.04526	6.96615	1.04047e-11	2.02935e-10	16.0542	stable
ATP6V1E1	0.267033	6.70923	6.96579	1.04289e-11	2.03252e-10	16.052	stable
DBF4B	0.418056	2.28423	6.96547	1.04505e-11	2.03519e-10	16.0499	stable
SCNM1	0.315834	4.87849	6.96452	1.05149e-11	2.04616e-10	16.044	stable
CNOT9	0.255899	5.11872	6.96374	1.05684e-11	2.055e-10	16.039	stable
NUP35	0.30283	3.38758	6.96073	1.07757e-11	2.09372e-10	16.0202	stable
LCLAT1	0.335477	3.27503	6.95739	1.10114e-11	2.13789e-10	15.9991	stable
RPUSD3	0.269295	3.81448	6.95503	1.11804e-11	2.16905e-10	15.9843	stable
F12	0.632909	2.45852	6.95356	1.12874e-11	2.18671e-10	15.9751	stable
KNL1	0.501987	1.88212	6.95354	1.12885e-11	2.18671e-10	15.975	stable
DDX11-AS1	0.291349	0.951556	6.9509	1.14825e-11	2.22259e-10	15.9584	stable
PPP1CA	0.26689	7.79731	6.94979	1.15653e-11	2.23559e-10	15.9515	stable
TOMM5	0.332581	3.90955	6.94977	1.15672e-11	2.23559e-10	15.9513	stable
EFNA3	0.566529	3.1429	6.94752	1.1736e-11	2.26651e-10	15.9372	stable
B3GALT2	-0.630129	1.256	-6.94601	1.18515e-11	2.28709e-10	15.9277	stable
TONSL	0.527593	3.29571	6.94397	1.2008e-11	2.31553e-10	15.9149	stable
STARD3	0.359377	5.13795	6.94304	1.20808e-11	2.3278e-10	15.9091	stable
TIMM10	0.342702	6.39336	6.94163	1.21908e-11	2.34724e-10	15.9003	stable
DNA2	0.497339	2.55339	6.94052	1.22789e-11	2.36241e-10	15.8933	stable
KXD1	0.241891	5.46009	6.93959	1.23525e-11	2.37479e-10	15.8875	stable
MND1	0.544633	2.72142	6.93647	1.26038e-11	2.42127e-10	15.8679	stable
HTATIP2	0.424767	6.11484	6.93155	1.30101e-11	2.49745e-10	15.8371	stable
IL5RA	-0.447941	0.738344	-6.93055	1.30937e-11	2.5116e-10	15.8308	stable
VSIG2	-1.21342	4.59351	-6.92993	1.31464e-11	2.51983e-10	15.8269	DOWN
YARS1	0.288596	5.52879	6.9293	1.32002e-11	2.52824e-10	15.823	stable
KDELR1	0.28138	8.35189	6.92738	1.33646e-11	2.5578e-10	15.8109	stable
SLC37A3	0.324893	3.96315	6.92373	1.36823e-11	2.61664e-10	15.7881	stable
PAK4	0.400167	4.89481	6.92335	1.37157e-11	2.62107e-10	15.7857	stable
POLR2G	0.283634	6.39343	6.92202	1.38334e-11	2.64159e-10	15.7774	stable
MBTPS2	0.348638	3.3557	6.9218	1.38527e-11	2.6433e-10	15.7761	stable
DPY19L1	0.57634	5.59367	6.92118	1.39086e-11	2.65115e-10	15.7722	stable
TBC1D7	0.353597	2.81884	6.92111	1.39146e-11	2.65115e-10	15.7718	stable
EMC8	0.267517	4.27199	6.91858	1.41435e-11	2.69275e-10	15.7559	stable
PSMG1	0.363819	4.77209	6.91779	1.42156e-11	2.70445e-10	15.751	stable
IKZF3	-0.56483	3.12332	-6.91607	1.43733e-11	2.73243e-10	15.7402	stable
NCKAP1	0.346261	4.80247	6.91245	1.47123e-11	2.7948e-10	15.7176	stable
SET	0.34572	7.59708	6.9109	1.48595e-11	2.82065e-10	15.7079	stable
XPO1	0.325996	5.61558	6.91028	1.49194e-11	2.82991e-10	15.704	stable
APH1A	0.296246	7.8875	6.90579	1.53562e-11	2.91061e-10	15.676	stable
BLM	0.468882	2.21441	6.90352	1.55817e-11	2.95116e-10	15.6618	stable
CD1C	-0.869613	3.0417	-6.90308	1.56259e-11	2.95735e-10	15.6591	DOWN
TEFM	0.283633	2.90507	6.90123	1.5812e-11	2.99034e-10	15.6476	stable
BRAT1	0.390308	4.81651	6.89942	1.59968e-11	3.02191e-10	15.6363	stable
URB2	0.3688	3.33728	6.89937	1.60026e-11	3.02191e-10	15.6359	stable
AGTRAP	0.371984	6.17329	6.89907	1.60332e-11	3.02546e-10	15.6341	stable
HNRNPAB	0.320562	7.60764	6.89892	1.60491e-11	3.02621e-10	15.6331	stable
CCDC169	0.268272	0.574294	6.89814	1.6129e-11	3.03904e-10	15.6283	stable
FCAMR	-0.279845	0.410315	-6.89793	1.6151e-11	3.04094e-10	15.6269	stable
TGIF1	0.369154	4.98764	6.89774	1.61706e-11	3.04238e-10	15.6258	stable
CDK2	0.408224	4.73292	6.89733	1.62131e-11	3.04814e-10	15.6232	stable
NDUFB3	0.2947	6.49067	6.89239	1.67361e-11	3.14415e-10	15.5924	stable
SPHK1	0.662765	3.25375	6.88953	1.70458e-11	3.19997e-10	15.5746	stable
CCT2	0.476642	6.63483	6.88809	1.72032e-11	3.22715e-10	15.5656	stable
SLC39A11	0.416604	5.23766	6.88712	1.73107e-11	3.24493e-10	15.5596	stable
SHC1	0.418403	6.93197	6.88649	1.73814e-11	3.25579e-10	15.5556	stable
PCED1B-AS1	-0.498489	3.1767	-6.88612	1.74223e-11	3.26106e-10	15.5533	stable
INMT	-0.906355	3.89113	-6.88601	1.74352e-11	3.26109e-10	15.5526	DOWN
PIP4K2C	0.414054	6.19434	6.88565	1.74753e-11	3.26619e-10	15.5504	stable
IKZF1	-0.550842	2.87392	-6.88547	1.74958e-11	3.26762e-10	15.5493	stable
RDM1	0.42306	1.11195	6.88419	1.76396e-11	3.29209e-10	15.5413	stable
SIT1	-0.633341	3.08301	-6.88407	1.76529e-11	3.29216e-10	15.5406	stable
PGK1	0.48049	8.35207	6.88282	1.77947e-11	3.31618e-10	15.5328	stable
EIF4EBP1	0.657931	6.57812	6.88045	1.80675e-11	3.36456e-10	15.518	stable
ZW10	0.348623	4.40774	6.87942	1.81875e-11	3.38443e-10	15.5116	stable
TNPO1	0.357275	4.90901	6.87855	1.82881e-11	3.39898e-10	15.5062	stable
TRUB2	0.28085	4.3572	6.87852	1.82923e-11	3.39898e-10	15.506	stable
ACTR3	0.31751	6.0549	6.87622	1.85632e-11	3.44681e-10	15.4917	stable
CCL19	-1.10101	5.64118	-6.87504	1.87041e-11	3.47046e-10	15.4844	DOWN
RAD18	0.308828	2.92289	6.87447	1.87732e-11	3.48075e-10	15.4808	stable
TNFAIP1	0.296654	6.0538	6.87419	1.88062e-11	3.48433e-10	15.4791	stable
LOC100287042	0.34075	1.60411	6.87383	1.88503e-11	3.48996e-10	15.4768	stable
C7orf25	0.14232	0.662369	6.87263	1.8995e-11	3.51421e-10	15.4694	stable
S100A16	0.729434	8.20168	6.87033	1.92773e-11	3.56385e-10	15.4551	UP
FANCD2	0.405547	2.68579	6.86936	1.93976e-11	3.5835e-10	15.449	stable
P2RY10	-0.600571	2.4089	-6.8687	1.94787e-11	3.59589e-10	15.445	stable
EXOSC2	0.302864	4.06687	6.86781	1.95904e-11	3.61389e-10	15.4394	stable
ZDHHC5	0.277173	6.26466	6.86587	1.98346e-11	3.65629e-10	15.4274	stable
ABCD2	-0.288944	0.763759	-6.86346	2.01431e-11	3.7085e-10	15.4124	stable
NOC4L	0.33888	5.00765	6.86343	2.01468e-11	3.7085e-10	15.4122	stable
BRMS1	0.279277	5.94055	6.86256	2.02593e-11	3.72651e-10	15.4068	stable
PANX1	0.397831	4.80535	6.86091	2.04741e-11	3.76331e-10	15.3966	stable
C16orf54	-0.613771	2.91314	-6.86028	2.05566e-11	3.77576e-10	15.3926	stable
TMEM38B	0.473558	3.12373	6.85799	2.08604e-11	3.8288e-10	15.3784	stable
SUMO1	0.254365	7.24607	6.85782	2.08824e-11	3.8301e-10	15.3774	stable
EIF3D	0.277643	7.12756	6.85736	2.09447e-11	3.83875e-10	15.3745	stable
DDX39A	0.360953	5.51461	6.85488	2.12785e-11	3.89715e-10	15.3591	stable
TMEM132C	-0.291054	0.298704	-6.85316	2.15136e-11	3.93459e-10	15.3485	stable
KCNA3	-0.684139	2.25727	-6.85306	2.15284e-11	3.93459e-10	15.3478	stable
OR52N4	-0.249084	0.415477	-6.85305	2.15292e-11	3.93459e-10	15.3478	stable
PDE6D	0.270128	4.31046	6.85124	2.178e-11	3.97758e-10	15.3365	stable
LANCL2	0.369016	3.72851	6.85084	2.18351e-11	3.9848e-10	15.334	stable
AP4M1	0.297821	3.98892	6.85004	2.1947e-11	4.00235e-10	15.3291	stable
JAML	-0.588337	2.9967	-6.84605	2.25132e-11	4.10267e-10	15.3043	stable
C18orf54	0.388648	1.60665	6.84305	2.29489e-11	4.17909e-10	15.2857	stable
ESCO2	0.436399	1.47335	6.84105	2.32437e-11	4.22976e-10	15.2733	stable
METTL8	0.279666	2.41035	6.8408	2.32799e-11	4.23333e-10	15.2718	stable
IDH1	0.47133	6.72951	6.84039	2.33419e-11	4.24158e-10	15.2692	stable
MORF4L2	0.309527	8.04029	6.8392	2.35192e-11	4.27075e-10	15.2619	stable
RASAL3	-0.554992	3.27326	-6.83821	2.36676e-11	4.29466e-10	15.2558	stable
NRDC	0.297414	6.01059	6.83726	2.38115e-11	4.31769e-10	15.2499	stable
CKAP2	0.477588	4.09668	6.83689	2.38686e-11	4.32498e-10	15.2476	stable
MAGOHB	0.326442	3.43841	6.83542	2.40931e-11	4.36256e-10	15.2385	stable
HDAC2	0.366925	4.27895	6.83053	2.48554e-11	4.49739e-10	15.2082	stable
TAF12	0.274692	5.00641	6.82453	2.58236e-11	4.66927e-10	15.1711	stable
ATP8B3	0.567424	1.34914	6.82164	2.63034e-11	4.75266e-10	15.1532	stable
C19orf47	0.313213	3.4668	6.82147	2.6332e-11	4.75447e-10	15.1522	stable
WASL	0.340769	5.88921	6.82083	2.64393e-11	4.77048e-10	15.1482	stable
PPP1R8	0.242875	5.58668	6.81921	2.67122e-11	4.81632e-10	15.1383	stable
TKT	0.456557	7.39714	6.81866	2.68061e-11	4.82982e-10	15.1349	stable
MSH6	0.394678	4.2931	6.81827	2.68726e-11	4.8384e-10	15.1324	stable
YWHAE	0.311407	8.37713	6.81671	2.71408e-11	4.88324e-10	15.1228	stable
PCYT2	0.374731	4.20443	6.81389	2.76331e-11	4.96831e-10	15.1053	stable
PPP2R5D	0.319642	5.6702	6.8136	2.7684e-11	4.97396e-10	15.1036	stable
ZNF540	-0.367317	1.21666	-6.81104	2.8137e-11	5.05179e-10	15.0878	stable
NAA50	0.357707	5.87243	6.80792	2.87009e-11	5.14942e-10	15.0685	stable
WDR74	0.25743	4.37661	6.80781	2.87213e-11	5.14946e-10	15.0678	stable
ERGIC2	0.351934	4.95268	6.80648	2.89644e-11	5.18941e-10	15.0597	stable
SNRPA	0.268884	6.18743	6.80191	2.98176e-11	5.33654e-10	15.0315	stable
ESYT2	0.40138	6.32173	6.80186	2.98274e-11	5.33654e-10	15.0311	stable
ERH	0.321348	7.6433	6.80062	3.00629e-11	5.3749e-10	15.0235	stable
DUSP26	-0.380171	0.864659	-6.79956	3.0267e-11	5.4076e-10	15.0169	stable
ARHGAP9	-0.531344	3.20766	-6.79814	3.05411e-11	5.45257e-10	15.0082	stable
MLST8	0.296769	4.87738	6.79803	3.05614e-11	5.45257e-10	15.0075	stable
MRPL1	0.301657	4.94224	6.79623	3.0912e-11	5.51128e-10	14.9965	stable
YME1L1	0.29806	6.09983	6.79448	3.12578e-11	5.56904e-10	14.9857	stable
CARHSP1	0.358363	5.30677	6.79407	3.13402e-11	5.57983e-10	14.9831	stable
CCM2	0.399845	4.65954	6.78879	3.24061e-11	5.76557e-10	14.9506	stable
COLGALT1	0.406983	6.22389	6.78852	3.24621e-11	5.77152e-10	14.949	stable
RASAL2-AS1	0.260012	0.982585	6.78713	3.27492e-11	5.81851e-10	14.9404	stable
TSR3	0.307852	6.63278	6.78449	3.33013e-11	5.91248e-10	14.9242	stable
TLCD1	0.508907	5.53184	6.78375	3.3458e-11	5.93618e-10	14.9196	stable
THAP4	0.27886	5.62208	6.7813	3.39813e-11	6.02484e-10	14.9046	stable
IFRD1	0.478806	4.05403	6.78025	3.4208e-11	6.06082e-10	14.8981	stable
TMEM69	0.278599	5.12576	6.78006	3.42505e-11	6.06414e-10	14.8969	stable
MZT2A	0.381135	4.28915	6.77878	3.45297e-11	6.10934e-10	14.889	stable
CYFIP2	-0.588582	3.70443	-6.77745	3.48211e-11	6.15663e-10	14.8809	stable
TNIP2	0.297196	5.55907	6.77672	3.49817e-11	6.18075e-10	14.8764	stable
LINC00582	-0.479813	1.16387	-6.77347	3.57098e-11	6.30502e-10	14.8564	stable
WDR62	0.559158	2.12317	6.76731	3.71278e-11	6.55087e-10	14.8186	stable
SSR1	0.309502	5.92995	6.76673	3.72647e-11	6.57047e-10	14.815	stable
SOWAHC	0.45231	3.95554	6.76631	3.73651e-11	6.58363e-10	14.8124	stable
BARD1	0.399063	2.92554	6.76535	3.75925e-11	6.61914e-10	14.8065	stable
DAG1	0.385933	6.10299	6.7652	3.76275e-11	6.62073e-10	14.8056	stable
DFFA	0.279858	4.71281	6.76388	3.79417e-11	6.67142e-10	14.7975	stable
MFAP1	0.318541	5.41113	6.76196	3.84071e-11	6.74861e-10	14.7857	stable
RNF7	0.274336	5.8487	6.76068	3.87182e-11	6.79859e-10	14.7779	stable
CDC73	0.307194	4.98796	6.75962	3.89776e-11	6.83943e-10	14.7714	stable
SKAP2	0.469813	5.08663	6.75901	3.91277e-11	6.86105e-10	14.7676	stable
BOP1	0.500935	5.54525	6.75851	3.92525e-11	6.87821e-10	14.7646	stable
SMPD4	0.335739	4.82996	6.75734	3.95431e-11	6.92437e-10	14.7574	stable
B4GALT1	0.431011	7.5341	6.75683	3.9672e-11	6.94218e-10	14.7542	stable
KTI12	0.278143	4.25852	6.7555	4.00065e-11	6.99593e-10	14.7461	stable
PRMT5	0.391662	5.57858	6.75284	4.06843e-11	7.10959e-10	14.7298	stable
WBP11	0.345061	5.66865	6.75093	4.11782e-11	7.19097e-10	14.7181	stable
MFSD5	0.240182	5.49158	6.74779	4.2001e-11	7.32965e-10	14.6989	stable
TIMM8B	0.402175	6.139	6.74729	4.21345e-11	7.34792e-10	14.6958	stable
METTL21A	0.281146	3.0766	6.7471	4.21857e-11	7.35182e-10	14.6946	stable
KLHL5	0.524282	4.68382	6.74435	4.29232e-11	7.47525e-10	14.6778	stable
PTTG1IP	0.351526	8.46585	6.74194	4.35794e-11	7.58436e-10	14.663	stable
TALDO1	0.463649	7.83067	6.74157	4.36816e-11	7.59697e-10	14.6608	stable
NBN	0.385704	4.89157	6.7402	4.40598e-11	7.65752e-10	14.6524	stable
RND3	0.687855	4.58673	6.73887	4.44321e-11	7.71347e-10	14.6442	stable
LRWD1	0.35585	3.66897	6.73883	4.44421e-11	7.71347e-10	14.644	stable
SENP3	0.250093	4.13765	6.73679	4.50191e-11	7.8083e-10	14.6315	stable
TRMT10C	0.32412	5.21677	6.73336	4.60007e-11	7.97315e-10	14.6106	stable
RPL26L1	0.353771	5.3548	6.73282	4.61586e-11	7.99508e-10	14.6072	stable
LOC100291105	-0.218666	0.644239	-6.73261	4.62208e-11	7.99917e-10	14.6059	stable
ARF5	0.328438	7.66846	6.73252	4.62449e-11	7.99917e-10	14.6054	stable
THOP1	0.355516	3.84021	6.73222	4.63329e-11	8.00897e-10	14.6036	stable
DOLK	0.258377	4.99749	6.73166	4.6498e-11	8.03207e-10	14.6001	stable
LMNA	0.438092	7.57326	6.72828	4.74975e-11	8.19717e-10	14.5795	stable
BTF3L4	0.300056	4.85822	6.72821	4.7518e-11	8.19717e-10	14.5791	stable
DNAJB4	0.512372	3.74248	6.727	4.78811e-11	8.25424e-10	14.5717	stable
RRM1	0.394484	5.52851	6.72582	4.82371e-11	8.31e-10	14.5645	stable
RHEX	-0.573661	1.70457	-6.72462	4.86051e-11	8.36775e-10	14.5571	stable
JPT1	0.476554	7.0023	6.72303	4.90945e-11	8.4463e-10	14.5474	stable
SF3A3	0.25906	5.72209	6.72227	4.93287e-11	8.48089e-10	14.5428	stable
POMP	0.290845	7.40956	6.7218	4.94731e-11	8.49999e-10	14.5399	stable
NAT9	0.319975	4.88362	6.71898	5.03606e-11	8.64665e-10	14.5227	stable
ZAP70	-0.609968	2.51399	-6.71878	5.04238e-11	8.65168e-10	14.5215	stable
HSPA1B	0.505792	6.68791	6.71833	5.05658e-11	8.67021e-10	14.5187	stable
SPAG8	-0.514509	1.37119	-6.71791	5.07006e-11	8.6875e-10	14.5161	stable
ZNHIT6	0.415449	3.79929	6.71735	5.08786e-11	8.71215e-10	14.5127	stable
GTF3C3	0.284319	4.06374	6.71717	5.09361e-11	8.71615e-10	14.5116	stable
RSRC1	0.335377	3.80155	6.71615	5.12624e-11	8.76611e-10	14.5054	stable
DEK	0.405388	6.57781	6.71484	5.16885e-11	8.83305e-10	14.4974	stable
FAM72C	0.282965	0.533299	6.71272	5.23822e-11	8.94562e-10	14.4845	stable
UBXN2A	0.281198	3.44947	6.712	5.26181e-11	8.9799e-10	14.4801	stable
AP2A1	0.326753	5.1464	6.71081	5.30144e-11	9.04149e-10	14.4728	stable
WDR34	0.409846	6.50949	6.70507	5.49605e-11	9.36712e-10	14.4378	stable
CD1E	-0.796423	2.09492	-6.70494	5.50027e-11	9.36807e-10	14.4371	DOWN
VRK1	0.407513	3.87983	6.70309	5.56474e-11	9.47157e-10	14.4258	stable
DDX23	0.285526	6.2883	6.70015	5.66849e-11	9.64173e-10	14.4079	stable
DHX57	0.302323	3.55727	6.69856	5.725e-11	9.73136e-10	14.3982	stable
PFN2	0.823799	5.92101	6.6977	5.75595e-11	9.77574e-10	14.393	UP
MRPS5	0.259736	4.70783	6.69763	5.75877e-11	9.77574e-10	14.3925	stable
LOC101927021	0.425689	2.89276	6.69724	5.77263e-11	9.79276e-10	14.3902	stable
TTC16	-0.343613	0.605339	-6.69481	5.86143e-11	9.93679e-10	14.3754	stable
ABCA9	-0.317869	0.938674	-6.69366	5.9038e-11	1.0002e-09	14.3684	stable
MAP4K1	-0.548273	3.28956	-6.69245	5.94892e-11	1.00717e-09	14.361	stable
ANKIB1	0.361085	4.86828	6.69129	5.99208e-11	1.01381e-09	14.354	stable
LSG1	0.364624	4.90808	6.69101	6.00267e-11	1.01493e-09	14.3523	stable
IARS2	0.347516	6.80454	6.68958	6.05683e-11	1.02341e-09	14.3436	stable
RRP12	0.369601	4.24076	6.68869	6.09051e-11	1.02842e-09	14.3382	stable
MFF	0.300879	4.90639	6.68762	6.13153e-11	1.03466e-09	14.3317	stable
PPP2CA	0.25257	6.14251	6.68599	6.19439e-11	1.04458e-09	14.3218	stable
CBX1	0.39775	6.22301	6.68382	6.27937e-11	1.05821e-09	14.3085	stable
LOC283710	-0.570724	2.6141	-6.6827	6.32362e-11	1.06496e-09	14.3017	stable
LRRC18	-0.477125	0.720649	-6.68234	6.33762e-11	1.06625e-09	14.2996	stable
ZFR	0.304426	5.42958	6.68224	6.34162e-11	1.06625e-09	14.299	stable
LSM3	0.255349	4.78379	6.68219	6.34378e-11	1.06625e-09	14.2986	stable
TIPRL	0.290684	5.78354	6.68065	6.40512e-11	1.07585e-09	14.2893	stable
BOLA2-SMG1P6	0.365587	2.12796	6.6804	6.41527e-11	1.07685e-09	14.2878	stable
USP42	0.317774	3.22089	6.67817	6.50537e-11	1.09125e-09	14.2742	stable
MLF2	0.324321	7.2223	6.67762	6.5279e-11	1.09431e-09	14.2709	stable
CENPF	0.70853	3.51662	6.67695	6.5551e-11	1.09815e-09	14.2669	UP
DDX21	0.443096	6.06593	6.6768	6.56145e-11	1.09849e-09	14.2659	stable
ZNF114	0.760586	1.45868	6.67651	6.57336e-11	1.09977e-09	14.2642	UP
RIC8A	0.254898	5.71736	6.67506	6.6334e-11	1.10909e-09	14.2553	stable
SPATS2L	0.504999	5.22882	6.67474	6.64647e-11	1.11054e-09	14.2534	stable
PTCD1	0.28237	2.35682	6.6745	6.65643e-11	1.11148e-09	14.252	stable
RNF103-CHMP3	0.179998	0.301982	6.67383	6.68431e-11	1.11541e-09	14.2479	stable
MZT1	0.411786	4.87246	6.67334	6.70508e-11	1.11814e-09	14.2449	stable
MSH2	0.416698	4.73063	6.6698	6.85494e-11	1.14238e-09	14.2235	stable
ARPP19	0.298072	6.0942	6.66501	7.06347e-11	1.17637e-09	14.1944	stable
MFSD11	0.291961	3.90243	6.66365	7.12376e-11	1.18529e-09	14.1861	stable
GIT1	0.36315	5.45436	6.66359	7.12631e-11	1.18529e-09	14.1858	stable
PFN1	0.253327	9.76848	6.66236	7.18118e-11	1.19364e-09	14.1783	stable
PAQR7	0.425744	4.29669	6.65565	7.4886e-11	1.24393e-09	14.1377	stable
LIN9	0.355286	2.84323	6.65258	7.63363e-11	1.26719e-09	14.1191	stable
P4HB	0.325676	9.55095	6.65101	7.70866e-11	1.27882e-09	14.1096	stable
TRIM16L	0.794829	2.91145	6.65077	7.71998e-11	1.27986e-09	14.1082	UP
RNASEH1-AS1	0.416379	3.61206	6.65065	7.72611e-11	1.28005e-09	14.1074	stable
NOP56	0.363367	5.718	6.65014	7.75034e-11	1.28323e-09	14.1043	stable
PPARD	0.404098	5.5585	6.64953	7.78031e-11	1.28736e-09	14.1006	stable
DDX49	0.304504	5.37749	6.64928	7.79224e-11	1.28849e-09	14.0991	stable
PSMB1	0.301192	7.42169	6.64862	7.82451e-11	1.29299e-09	14.0951	stable
TMEM214	0.28915	6.43611	6.64729	7.88959e-11	1.30291e-09	14.0871	stable
MIR3671	-0.568048	1.57251	-6.64098	8.20596e-11	1.35428e-09	14.0489	stable
NOC3L	0.313932	3.86586	6.64029	8.24131e-11	1.35923e-09	14.0448	stable
DRAP1	0.349453	6.86407	6.6388	8.31797e-11	1.3708e-09	14.0358	stable
RUSC1	0.365654	4.97093	6.63871	8.32313e-11	1.3708e-09	14.0352	stable
C12orf29	0.317243	3.03663	6.63862	8.32756e-11	1.3708e-09	14.0347	stable
UBAC2	0.277273	5.69121	6.63643	8.44193e-11	1.38873e-09	14.0214	stable
SGTA	0.276011	5.8286	6.63419	8.56027e-11	1.40676e-09	14.0079	stable
CIRBP	-0.404765	6.49693	-6.63415	8.56252e-11	1.40676e-09	14.0077	stable
NFXL1	0.349869	3.31381	6.63305	8.6212e-11	1.41548e-09	14.001	stable
PPP2R1A	0.258628	6.70702	6.63189	8.68379e-11	1.42485e-09	13.994	stable
COPZ1	0.260325	7.19141	6.63167	8.6959e-11	1.42592e-09	13.9927	stable
CBLL1	0.301556	4.01493	6.6308	8.74313e-11	1.43274e-09	13.9874	stable
FANCB	0.32698	1.11686	6.62729	8.93606e-11	1.46342e-09	13.9662	stable
GTF2H3	0.308263	4.6561	6.62674	8.96693e-11	1.46753e-09	13.9629	stable
TSACC	0.435362	1.53094	6.62659	8.97493e-11	1.4679e-09	13.962	stable
CCL7	0.732346	1.70442	6.62312	9.17088e-11	1.49899e-09	13.9411	UP
HSPA9	0.332136	7.25786	6.62291	9.18304e-11	1.49915e-09	13.9398	stable
KRT19	0.743324	9.58213	6.6229	9.18363e-11	1.49915e-09	13.9397	UP
MGAT5B	0.48214	0.712201	6.6219	9.24056e-11	1.50748e-09	13.9337	stable
KLK11	-1.37896	3.22627	-6.62099	9.29287e-11	1.51505e-09	13.9283	DOWN
TCF19	0.506731	4.36425	6.61914	9.40034e-11	1.53159e-09	13.9171	stable
SMC2	0.446957	3.65459	6.61724	9.51217e-11	1.54882e-09	13.9056	stable
FAM181A	-0.506175	0.642842	-6.61675	9.54148e-11	1.5526e-09	13.9027	stable
LRRC1	0.375255	4.0552	6.61451	9.6749e-11	1.57331e-09	13.8892	stable
GBA	0.326014	5.77109	6.61263	9.78833e-11	1.59074e-09	13.8779	stable
PPP1R3G	0.441652	1.32687	6.61248	9.79765e-11	1.59125e-09	13.877	stable
PFDN4	0.379746	4.9318	6.61196	9.82908e-11	1.59533e-09	13.8739	stable
DERA	0.386515	5.54719	6.6107	9.90636e-11	1.60686e-09	13.8663	stable
SELP	-0.588163	2.63225	-6.60959	9.97509e-11	1.61672e-09	13.8595	stable
DTHD1	-0.52681	0.908895	-6.60951	9.97982e-11	1.61672e-09	13.8591	stable
ACTN4	0.420531	7.91273	6.60933	9.99135e-11	1.61756e-09	13.858	stable
HSPBP1	0.354948	5.7762	6.60736	1.01141e-10	1.63639e-09	13.8461	stable
RFTN1	-0.566052	5.27895	-6.60706	1.01331e-10	1.63844e-09	13.8443	stable
C12orf10	0.261007	5.36911	6.60645	1.01714e-10	1.64358e-09	13.8406	stable
ELAVL1	0.231323	5.08264	6.60618	1.01883e-10	1.64528e-09	13.839	stable
SYNE3	-0.340714	1.28563	-6.60348	1.03607e-10	1.67206e-09	13.8228	stable
PFKFB4	0.52966	2.81635	6.60288	1.03992e-10	1.6772e-09	13.8192	stable
PNPLA7	-0.556613	1.90601	-6.60121	1.0507e-10	1.69353e-09	13.8092	stable
CLPB	0.348664	3.6361	6.5971	1.07782e-10	1.73614e-09	13.7844	stable
HYAL3	0.411481	2.67518	6.59526	1.09024e-10	1.75503e-09	13.7733	stable
SSRP1	0.325939	6.41748	6.59395	1.09912e-10	1.76821e-09	13.7655	stable
SMIM13	0.353991	3.50356	6.59275	1.10728e-10	1.78023e-09	13.7583	stable
ZNF200	0.249587	2.42705	6.59232	1.11024e-10	1.78386e-09	13.7557	stable
CXCR4	-0.55398	6.68515	-6.59146	1.1162e-10	1.7923e-09	13.7505	stable
TRMT61B	0.295647	4.04401	6.58973	1.12819e-10	1.81042e-09	13.7402	stable
RIC3	-0.463677	0.962268	-6.58802	1.14018e-10	1.82851e-09	13.7299	stable
FAIM2	-0.655487	1.25022	-6.58674	1.14928e-10	1.84194e-09	13.7222	stable
POLR3C	0.285103	5.1846	6.5863	1.15242e-10	1.84582e-09	13.7195	stable
MTCH1	0.288223	7.62468	6.58604	1.15428e-10	1.84765e-09	13.718	stable
NUTF2	0.273693	6.14275	6.58527	1.1598e-10	1.85532e-09	13.7134	stable
LACTB2	0.47504	5.63423	6.5849	1.16241e-10	1.85833e-09	13.7112	stable
PACC1	0.378957	3.75438	6.58419	1.16757e-10	1.8654e-09	13.7069	stable
LOC102723692	-0.61044	1.14986	-6.58069	1.1931e-10	1.905e-09	13.6859	stable
CISD3	0.342945	5.12735	6.58015	1.19711e-10	1.91021e-09	13.6826	stable
RGL4	-0.239998	0.97651	-6.57986	1.19927e-10	1.91246e-09	13.6809	stable
SLC16A13	0.413943	3.51806	6.57844	1.20986e-10	1.92815e-09	13.6724	stable
FAM86EP	0.313867	2.23054	6.57812	1.21222e-10	1.92953e-09	13.6705	stable
ABI3BP	-0.653961	2.72843	-6.57802	1.21298e-10	1.92953e-09	13.6699	stable
RFWD3	0.356958	4.30292	6.57802	1.21299e-10	1.92953e-09	13.6699	stable
FAHD1	0.276852	4.78486	6.57719	1.21921e-10	1.93821e-09	13.6649	stable
KIAA0895	0.418013	2.7822	6.57582	1.2296e-10	1.95351e-09	13.6567	stable
CASP2	0.348217	4.2546	6.5737	1.2458e-10	1.97802e-09	13.644	stable
LUCAT1	0.77243	1.77682	6.57223	1.25718e-10	1.99484e-09	13.6352	UP
GBE1	0.412751	4.37848	6.57026	1.2726e-10	2.01807e-09	13.6233	stable
C1orf109	0.288318	3.64777	6.5672	1.29685e-10	2.05523e-09	13.605	stable
LMNB1	0.56229	5.11527	6.5671	1.29765e-10	2.05523e-09	13.6044	stable
SPAST	0.318482	4.19728	6.56593	1.30708e-10	2.06889e-09	13.5974	stable
MAEA	0.265745	4.34176	6.56323	1.32906e-10	2.10237e-09	13.5813	stable
NDUFS8	0.31893	5.71355	6.56307	1.33037e-10	2.10314e-09	13.5803	stable
POP1	0.340592	2.71352	6.56135	1.34457e-10	2.12427e-09	13.57	stable
RCSD1	-0.490282	3.30349	-6.56083	1.34885e-10	2.12971e-09	13.5669	stable
CACNA1C-AS2	-0.289665	0.693581	-6.56033	1.35305e-10	2.13503e-09	13.5639	stable
HOMER3	0.477743	4.39948	6.55914	1.36302e-10	2.14944e-09	13.5568	stable
RIOX2	0.296538	3.58315	6.55896	1.36454e-10	2.1505e-09	13.5557	stable
PELO	0.308195	4.55099	6.55873	1.36649e-10	2.15224e-09	13.5543	stable
ZKSCAN5	0.275515	3.19247	6.55857	1.36785e-10	2.15284e-09	13.5534	stable
LRP2BP	-0.351077	1.33784	-6.55848	1.36856e-10	2.15284e-09	13.5529	stable
MKI67	0.723293	3.89083	6.55785	1.37388e-10	2.15988e-09	13.5491	UP
PDSS1	0.345726	3.18428	6.55659	1.38466e-10	2.17448e-09	13.5415	stable
CLN6	0.32864	5.02183	6.55656	1.38487e-10	2.17448e-09	13.5414	stable
LOC105370792	-0.390607	0.704795	-6.55503	1.39798e-10	2.19372e-09	13.5322	stable
H2BC12	0.632386	7.58409	6.55447	1.40285e-10	2.2e-09	13.5289	stable
ARF4	0.287018	8.2835	6.55261	1.41904e-10	2.22404e-09	13.5177	stable
CAPN3	-0.433781	1.09975	-6.55137	1.42991e-10	2.2397e-09	13.5103	stable
FBL	0.328166	7.16664	6.54856	1.45492e-10	2.27747e-09	13.4935	stable
PDRG1	0.326707	5.04066	6.54845	1.45583e-10	2.27751e-09	13.4929	stable
HADHA	0.240025	7.29867	6.54806	1.45933e-10	2.28158e-09	13.4906	stable
MIR8071-1	-0.930462	2.63989	-6.54592	1.47875e-10	2.31014e-09	13.4778	DOWN
POLD1	0.396846	4.35251	6.54585	1.47941e-10	2.31014e-09	13.4773	stable
HCCS	0.28056	4.91821	6.54436	1.49304e-10	2.33001e-09	13.4684	stable
DUSP11	0.256295	4.47033	6.54408	1.49555e-10	2.3325e-09	13.4668	stable
MAGOH	0.286728	5.83635	6.54327	1.50303e-10	2.34272e-09	13.462	stable
GPR174	-0.536079	1.61613	-6.54299	1.50567e-10	2.34444e-09	13.4603	stable
PIGR	-1.61333	7.33067	-6.54296	1.50597e-10	2.34444e-09	13.4601	DOWN
PDE3B	-0.502715	2.07092	-6.54203	1.51457e-10	2.3564e-09	13.4546	stable
USB1	0.309108	4.76605	6.5418	1.51675e-10	2.35835e-09	13.4532	stable
EI24	0.294707	6.80259	6.53986	1.53497e-10	2.38523e-09	13.4416	stable
ZNF138	0.352097	3.49139	6.53853	1.54755e-10	2.40331e-09	13.4337	stable
NDUFB2	0.290651	5.55918	6.53651	1.56694e-10	2.43127e-09	13.4216	stable
PSMA1	0.251257	6.02621	6.53645	1.56754e-10	2.43127e-09	13.4212	stable
EXOSC4	0.390737	5.56222	6.53636	1.56841e-10	2.43127e-09	13.4207	stable
RNF4	0.271793	4.89998	6.53428	1.58859e-10	2.46107e-09	13.4083	stable
GREB1L	0.49723	0.967565	6.53395	1.59181e-10	2.46455e-09	13.4063	stable
CYC1	0.414474	7.34143	6.53372	1.59404e-10	2.46651e-09	13.405	stable
UBE2D1	0.327395	4.70948	6.53315	1.59964e-10	2.47162e-09	13.4016	stable
STK33	-0.512385	1.97716	-6.53311	1.60002e-10	2.47162e-09	13.4014	stable
UMAD1	0.305282	4.24557	6.53309	1.60025e-10	2.47162e-09	13.4012	stable
FANCE	0.391787	3.57445	6.53244	1.60662e-10	2.47997e-09	13.3974	stable
PAFAH1B3	0.493219	6.17715	6.52942	1.63681e-10	2.52504e-09	13.3793	stable
DYNC1I2	0.282675	5.71232	6.52674	1.66393e-10	2.56533e-09	13.3634	stable
ADAMTS8	-0.667155	1.63321	-6.52361	1.69628e-10	2.61363e-09	13.3447	stable
TYW1	0.276593	4.10038	6.52293	1.70338e-10	2.62259e-09	13.3407	stable
KLRG1	-0.325971	1.44097	-6.52285	1.70415e-10	2.62259e-09	13.3402	stable
GCC1	0.326342	4.31226	6.52235	1.70939e-10	2.62906e-09	13.3373	stable
LINC02178	0.535526	0.366161	6.52197	1.7134e-10	2.63364e-09	13.335	stable
ARNTL2	0.768019	3.40133	6.51891	1.74594e-10	2.68205e-09	13.3167	UP
RNF223	0.50935	1.9139	6.51845	1.75084e-10	2.68796e-09	13.314	stable
IKBIP	0.37	4.01627	6.51691	1.76744e-10	2.71181e-09	13.3049	stable
MGST1	0.599525	6.68137	6.51541	1.78381e-10	2.73528e-09	13.2959	stable
GSR	0.572248	6.62704	6.51524	1.78565e-10	2.73646e-09	13.2949	stable
LIN54	0.263665	3.08542	6.51501	1.78819e-10	2.7387e-09	13.2936	stable
BABAM1	0.245027	5.52251	6.51358	1.80395e-10	2.76035e-09	13.2851	stable
TFR2	0.440596	1.46087	6.51353	1.80448e-10	2.76035e-09	13.2848	stable
FAM83A	1.06501	5.15792	6.51169	1.82498e-10	2.79003e-09	13.2738	UP
DTX2	0.48242	4.60182	6.51052	1.83814e-10	2.80847e-09	13.2669	stable
ATP5F1C	0.285807	7.46237	6.50904	1.85491e-10	2.8324e-09	13.2581	stable
TARBP2	0.304792	4.51449	6.5074	1.87365e-10	2.8593e-09	13.2483	stable
HEMGN	-0.0612529	0.0843522	-6.50541	1.89661e-10	2.89128e-09	13.2365	stable
ARMC6	0.308648	4.4959	6.50539	1.89687e-10	2.89128e-09	13.2364	stable
GTF3C6	0.287303	6.77975	6.5027	1.9284e-10	2.9376e-09	13.2204	stable
PNPLA8	0.315565	4.63511	6.50118	1.94652e-10	2.96342e-09	13.2113	stable
HYLS1	0.366061	2.92117	6.49919	1.97033e-10	2.99789e-09	13.1995	stable
BCAP29	0.328614	4.42188	6.49777	1.98757e-10	3.02231e-09	13.1911	stable
LINC01237	-0.292853	0.764416	-6.49757	1.99001e-10	3.02423e-09	13.1899	stable
SNRPD3	0.268602	6.50369	6.49689	1.99824e-10	3.03493e-09	13.1859	stable
MAPK6-DT	0.178274	0.322728	6.49396	2.03447e-10	3.08811e-09	13.1685	stable
TMEM106C	0.456034	6.01069	6.49336	2.04197e-10	3.09766e-09	13.1649	stable
ATXN7L3	0.290112	5.58723	6.49281	2.0488e-10	3.10617e-09	13.1617	stable
IGLL1	-0.482277	0.829315	-6.49242	2.05364e-10	3.11167e-09	13.1594	stable
CUL4B	0.296194	5.09037	6.49229	2.05528e-10	3.1123e-09	13.1586	stable
LINC01281	-0.232512	0.521354	-6.49109	2.07045e-10	3.13342e-09	13.1515	stable
HNRNPK	0.224642	8.29573	6.49034	2.08005e-10	3.14608e-09	13.147	stable
KCNQ1	-0.77224	4.55895	-6.48921	2.09441e-10	3.16592e-09	13.1404	DOWN
C20orf27	0.363042	5.13284	6.4872	2.12032e-10	3.20288e-09	13.1284	stable
EXOC3L4	-0.421091	1.02786	-6.48712	2.12137e-10	3.20288e-09	13.128	stable
TOMM34	0.34117	5.90135	6.48444	2.1564e-10	3.25385e-09	13.1121	stable
ATG9A	0.282319	4.95818	6.48433	2.15782e-10	3.25406e-09	13.1114	stable
PSMA3-AS1	-0.394256	3.96803	-6.4815	2.19553e-10	3.30897e-09	13.0947	stable
NSFL1C	0.279466	5.23185	6.4804	2.21039e-10	3.32941e-09	13.0881	stable
PPP2R2C	0.878525	1.3865	6.4802	2.21309e-10	3.33151e-09	13.0869	UP
LOC101928837	0.530288	1.55766	6.47703	2.25626e-10	3.3945e-09	13.0682	stable
POLE4	0.350103	5.45532	6.47649	2.26383e-10	3.40388e-09	13.065	stable
DDOST	0.273289	8.41117	6.47521	2.28152e-10	3.42845e-09	13.0574	stable
G6PC3	0.29068	5.32844	6.47456	2.29058e-10	3.43823e-09	13.0536	stable
DUSP12	0.281218	4.94852	6.47455	2.29071e-10	3.43823e-09	13.0535	stable
LTV1	0.288195	5.11159	6.4738	2.30119e-10	3.45192e-09	13.0491	stable
ZMYND19	0.315802	4.64267	6.47244	2.32049e-10	3.47883e-09	13.041	stable
TMEM14C	0.314907	7.85678	6.4719	2.32814e-10	3.48825e-09	13.0378	stable
TOMM22	0.310516	6.6113	6.47098	2.34123e-10	3.50534e-09	13.0324	stable
JMJD4	0.260624	3.75744	6.47089	2.34247e-10	3.50534e-09	13.0319	stable
CSNK2B	0.261524	5.77899	6.47081	2.34367e-10	3.50534e-09	13.0314	stable
CACNA1C-AS1	-0.12649	0.275803	-6.4705	2.34802e-10	3.5098e-09	13.0296	stable
RELA	0.247293	5.92764	6.47011	2.35374e-10	3.51629e-09	13.0272	stable
RAD54B	0.29145	1.31732	6.46962	2.36065e-10	3.52455e-09	13.0244	stable
BBS7	0.253374	3.04656	6.46721	2.39569e-10	3.57274e-09	13.0101	stable
ANP32E	0.540506	6.50099	6.46721	2.39573e-10	3.57274e-09	13.0101	stable
MTHFS	0.334215	3.33398	6.46412	2.44122e-10	3.63845e-09	12.9919	stable
ELOC	0.351467	5.10457	6.46372	2.44728e-10	3.64536e-09	12.9895	stable
SMARCB1	0.277109	6.48264	6.46292	2.45913e-10	3.66088e-09	12.9848	stable
CLK4	-0.360563	2.85155	-6.46232	2.46822e-10	3.67033e-09	12.9812	stable
CCDC34	0.468908	3.35606	6.46231	2.46836e-10	3.67033e-09	12.9811	stable
SP140	-0.484368	2.19671	-6.46037	2.49767e-10	3.71176e-09	12.9697	stable
BCL11A	-0.497484	1.84203	-6.45929	2.51421e-10	3.73416e-09	12.9633	stable
GSK3A	0.298501	5.59232	6.45829	2.52961e-10	3.75486e-09	12.9574	stable
NUP54	0.287015	4.74558	6.45818	2.53124e-10	3.75509e-09	12.9568	stable
PTDSS1	0.311132	5.30159	6.45775	2.5379e-10	3.76279e-09	12.9542	stable
CEBPZOS	0.283349	5.06949	6.45706	2.54866e-10	3.77655e-09	12.9501	stable
TMEM189	0.303522	4.18189	6.45468	2.58588e-10	3.82947e-09	12.9361	stable
FBXO5	0.434906	2.94981	6.45394	2.59754e-10	3.84451e-09	12.9317	stable
NANP	0.318431	3.10927	6.45187	2.6305e-10	3.89104e-09	12.9195	stable
NACC1	0.38291	5.77185	6.44952	2.66833e-10	3.9447e-09	12.9057	stable
LINC00996	-0.397819	1.23495	-6.44819	2.69009e-10	3.97458e-09	12.8978	stable
TRIAP1	0.283355	5.78118	6.44781	2.6962e-10	3.9813e-09	12.8956	stable
KIF19	-0.591277	1.10272	-6.44641	2.71931e-10	4.01292e-09	12.8873	stable
GPSM3	-0.490441	5.9654	-6.44632	2.72076e-10	4.01292e-09	12.8868	stable
RAB1B	0.262281	8.18345	6.44405	2.75866e-10	4.06647e-09	12.8734	stable
N4BP2L1	-0.414883	2.91167	-6.44335	2.77039e-10	4.08141e-09	12.8693	stable
ZNF367	0.46849	2.49785	6.44281	2.77955e-10	4.09255e-09	12.8661	stable
TMSB10	0.425171	12.94	6.44193	2.79453e-10	4.11223e-09	12.8609	stable
CXCL17	-1.09153	8.61546	-6.44136	2.80413e-10	4.12398e-09	12.8576	DOWN
TIMMDC1	0.269635	5.9738	6.44091	2.81191e-10	4.13304e-09	12.8549	stable
AQP5	-1.62216	4.44405	-6.44044	2.81991e-10	4.14241e-09	12.8521	DOWN
NAPSB	-0.673358	4.29122	-6.43986	2.82978e-10	4.15452e-09	12.8487	stable
FKBP14	0.375515	3.72193	6.43961	2.83424e-10	4.15868e-09	12.8472	stable
PRDX3	0.330791	6.99994	6.43907	2.8434e-10	4.16972e-09	12.8441	stable
MSL3P1	0.319463	1.07942	6.43879	2.84832e-10	4.17453e-09	12.8424	stable
TTC39C-AS1	-0.344714	1.03159	-6.43858	2.85204e-10	4.17759e-09	12.8411	stable
GPR25	-0.405708	1.0502	-6.43651	2.88804e-10	4.2279e-09	12.829	stable
SEPTIN2	0.261215	7.49465	6.43569	2.90243e-10	4.24653e-09	12.8242	stable
RFFL	0.339677	3.46072	6.43305	2.94941e-10	4.3128e-09	12.8086	stable
RFC5	0.387008	4.10833	6.4315	2.97727e-10	4.35023e-09	12.7995	stable
EEF1AKNMT	0.296943	5.26429	6.43144	2.97842e-10	4.35023e-09	12.7991	stable
PYHIN1	-0.448608	1.61814	-6.43063	2.993e-10	4.36903e-09	12.7944	stable
CDHR3	-0.839518	1.76057	-6.42787	3.0437e-10	4.44049e-09	12.7781	DOWN
LOC100505622	-0.202036	0.499634	-6.42626	3.07362e-10	4.48159e-09	12.7687	stable
RPF1	0.279058	5.60791	6.42523	3.09292e-10	4.50716e-09	12.7626	stable
HSPE1-MOB4	0.122723	0.254108	6.42476	3.10158e-10	4.5172e-09	12.7599	stable
ABCC2	1.07506	1.45538	6.42248	3.14493e-10	4.57771e-09	12.7464	UP
TMPRSS11E	1.23121	2.69291	6.42237	3.147e-10	4.57812e-09	12.7458	UP
KCTD5	0.358648	5.38888	6.422	3.15407e-10	4.58579e-09	12.7436	stable
MRPL40	0.291374	5.50506	6.4214	3.16563e-10	4.59998e-09	12.7401	stable
KBTBD2	0.265273	5.18484	6.41448	3.30119e-10	4.79424e-09	12.6995	stable
KHSRP	0.33928	6.69677	6.41295	3.332e-10	4.83623e-09	12.6905	stable
CERKL	-0.456445	3.29375	-6.41236	3.34382e-10	4.85063e-09	12.687	stable
DCUN1D1	0.322943	3.81069	6.40975	3.39719e-10	4.92525e-09	12.6717	stable
ZNF598	0.374513	4.82821	6.40707	3.45276e-10	5.00297e-09	12.656	stable
GAB3	-0.414584	2.27803	-6.40534	3.48909e-10	5.05274e-09	12.6458	stable
ETFA	0.288522	5.45591	6.40515	3.49315e-10	5.05576e-09	12.6447	stable
ACTG1	0.327703	11.7384	6.40426	3.51191e-10	5.08003e-09	12.6395	stable
FBXO22	0.252221	2.98447	6.40149	3.5713e-10	5.16302e-09	12.6233	stable
TTYH3	0.49991	6.17237	6.40087	3.58481e-10	5.17961e-09	12.6196	stable
ANKRD44	-0.445039	2.64947	-6.3995	3.61455e-10	5.21964e-09	12.6116	stable
POU2F2	-0.465635	2.27057	-6.39924	3.62018e-10	5.2248e-09	12.6101	stable
LYPLA1	0.463758	5.96105	6.39727	3.66367e-10	5.28459e-09	12.5985	stable
GNL3	0.312043	6.2726	6.39697	3.67031e-10	5.28825e-09	12.5968	stable
NIPSNAP2	0.400522	5.53489	6.39697	3.67036e-10	5.28825e-09	12.5968	stable
CHRAC1	0.290953	5.35306	6.39686	3.67271e-10	5.28866e-09	12.5961	stable
TIMM17B	0.354304	5.78507	6.39536	3.70621e-10	5.33389e-09	12.5874	stable
RPL7L1	0.29171	5.49949	6.39435	3.72879e-10	5.36337e-09	12.5815	stable
COL6A5	-0.456939	1.13175	-6.39409	3.73488e-10	5.3691e-09	12.5799	stable
SAMD4B	0.351248	5.43674	6.39274	3.76547e-10	5.41003e-09	12.572	stable
BCCIP	0.281211	5.11243	6.38956	3.83831e-10	5.51158e-09	12.5534	stable
NSF	0.31189	5.25402	6.38833	3.86695e-10	5.54958e-09	12.5462	stable
ADGRG5	-0.482281	1.70076	-6.38789	3.87737e-10	5.5614e-09	12.5436	stable
GNB1	0.273809	7.6042	6.38512	3.94266e-10	5.65188e-09	12.5274	stable
DERL3	-0.668963	4.67854	-6.38481	3.95009e-10	5.65935e-09	12.5256	stable
SNW1	0.262242	6.29425	6.38449	3.95785e-10	5.66729e-09	12.5237	stable
CC2D2B	-0.0750871	0.179601	-6.38357	3.97976e-10	5.69215e-09	12.5184	stable
TTF2	0.315328	2.81763	6.3835	3.98161e-10	5.69215e-09	12.5179	stable
CSTB	0.427592	8.3725	6.38348	3.9819e-10	5.69215e-09	12.5179	stable
UBA6	0.32137	3.85035	6.3808	4.0468e-10	5.78169e-09	12.5022	stable
CIDECP1	0.241157	3.07813	6.37915	4.08744e-10	5.83648e-09	12.4925	stable
LAGE3	0.411808	6.08831	6.37548	4.17879e-10	5.96359e-09	12.4711	stable
NUDT19	0.366157	4.79022	6.37533	4.1826e-10	5.9657e-09	12.4702	stable
NELFA	0.309053	4.37194	6.37353	4.22824e-10	6.02742e-09	12.4597	stable
IL33	-0.73471	4.06091	-6.37269	4.24969e-10	6.05462e-09	12.4548	DOWN
SUPT4H1	0.260042	6.60835	6.37207	4.26579e-10	6.07169e-09	12.4512	stable
CYB561D2	-0.373381	1.4303	-6.37204	4.26642e-10	6.07169e-09	12.451	stable
U2AF2	0.279922	6.78344	6.37144	4.28201e-10	6.09047e-09	12.4475	stable
C12orf43	0.21442	3.10282	6.36957	4.33033e-10	6.15577e-09	12.4366	stable
KCTD21	0.300648	3.45074	6.36677	4.40408e-10	6.25713e-09	12.4203	stable
INPP5D	-0.519221	3.70828	-6.36607	4.42282e-10	6.28026e-09	12.4161	stable
YWHAB	0.265103	7.94167	6.36562	4.43465e-10	6.29355e-09	12.4136	stable
CD1D	-0.419639	2.34889	-6.36549	4.43812e-10	6.29498e-09	12.4128	stable
CD2AP	0.409025	5.83179	6.36524	4.44478e-10	6.30093e-09	12.4113	stable
RASSF2	-0.522803	4.10523	-6.36148	4.54668e-10	6.44181e-09	12.3894	stable
DDX54	0.346873	5.53603	6.35963	4.59756e-10	6.51027e-09	12.3786	stable
LINC00539	-0.219844	0.917688	-6.3589	4.61789e-10	6.53544e-09	12.3743	stable
CARNMT1	0.285972	3.87215	6.35878	4.62113e-10	6.53641e-09	12.3737	stable
PTGES	0.791176	5.53869	6.35705	4.66961e-10	6.60132e-09	12.3636	UP
SEH1L	0.309717	3.75034	6.35682	4.67587e-10	6.60651e-09	12.3623	stable
VPS18	0.33189	4.965	6.35657	4.68308e-10	6.60773e-09	12.3608	stable
SRSF9	0.27989	6.06675	6.35652	4.68445e-10	6.60773e-09	12.3605	stable
BLVRB	0.51497	7.06585	6.35652	4.6845e-10	6.60773e-09	12.3605	stable
SEC22B	0.292808	4.35339	6.35379	4.76211e-10	6.7135e-09	12.3446	stable
PGAP2	0.293889	4.46778	6.35357	4.7683e-10	6.71851e-09	12.3433	stable
TFAP2A	0.692616	2.37803	6.35339	4.77343e-10	6.72203e-09	12.3423	stable
STMN1	0.574547	5.95657	6.35324	4.77789e-10	6.7246e-09	12.3414	stable
SWI5	0.288013	5.01102	6.35222	4.80708e-10	6.76196e-09	12.3355	stable
ARCN1	0.313117	7.34989	6.35084	4.84717e-10	6.8146e-09	12.3274	stable
SDHAF2	0.218388	4.38603	6.34924	4.89402e-10	6.87668e-09	12.3181	stable
C6	-0.641669	1.11288	-6.3491	4.89811e-10	6.87864e-09	12.3173	stable
COQ3	0.327839	3.61264	6.34882	4.90648e-10	6.88661e-09	12.3156	stable
SPATA6L	-0.35073	1.42836	-6.34754	4.94422e-10	6.93576e-09	12.3082	stable
DSC2	0.602479	3.5726	6.34658	4.97304e-10	6.97236e-09	12.3026	stable
LONP1	0.326271	5.7995	6.34626	4.98253e-10	6.98184e-09	12.3008	stable
LOC100130950	-0.274668	1.31947	-6.34478	5.0271e-10	7.04042e-09	12.2921	stable
UTP14A	0.280072	4.39822	6.34344	5.0676e-10	7.09326e-09	12.2844	stable
CCDC167	0.397526	6.27072	6.3432	5.07505e-10	7.09978e-09	12.2829	stable
KCNN3	-0.369997	1.38984	-6.34271	5.08979e-10	7.11651e-09	12.2801	stable
EVI2B	-0.558598	5.02025	-6.34113	5.13846e-10	7.17855e-09	12.2709	stable
CAP2	0.455504	2.94007	6.34109	5.13979e-10	7.17855e-09	12.2707	stable
RWDD4	0.237232	3.72599	6.34068	5.15227e-10	7.19159e-09	12.2683	stable
EIF3M	0.247843	5.5548	6.3406	5.15475e-10	7.19159e-09	12.2678	stable
ANKRD44-AS1	-0.787592	1.76302	-6.33918	5.19897e-10	7.24931e-09	12.2596	DOWN
TFCP2L1	-0.810337	4.00194	-6.33877	5.21187e-10	7.26333e-09	12.2572	DOWN
CHCHD4	0.26288	4.45655	6.33858	5.21768e-10	7.26746e-09	12.2561	stable
IARS1	0.328299	5.66145	6.33746	5.25301e-10	7.31269e-09	12.2496	stable
C4BPA	-1.3309	6.69317	-6.33696	5.26881e-10	7.33068e-09	12.2467	DOWN
CIAPIN1	0.24709	5.36245	6.33644	5.28501e-10	7.34922e-09	12.2437	stable
POLR1A	0.356486	3.8735	6.33532	5.3208e-10	7.39495e-09	12.2372	stable
DBN1	0.485775	5.92695	6.33243	5.41374e-10	7.52003e-09	12.2204	stable
SRPRB	0.300266	5.89886	6.33095	5.46211e-10	7.5831e-09	12.2118	stable
GTF2E1	0.281221	3.9235	6.33056	5.47474e-10	7.59649e-09	12.2095	stable
SRSF1	0.228435	7.21629	6.33009	5.49025e-10	7.61388e-09	12.2068	stable
ATP5PB	0.274611	6.69839	6.32839	5.54648e-10	7.68768e-09	12.1969	stable
ACER1	-0.0856103	0.132181	-6.3279	5.56273e-10	7.70603e-09	12.1941	stable
DCAF13	0.349217	4.2327	6.32456	5.67534e-10	7.85776e-09	12.1747	stable
MUSK	-0.182067	0.291703	-6.32382	5.70046e-10	7.88827e-09	12.1704	stable
STRN4	0.324883	5.16617	6.32317	5.7229e-10	7.91503e-09	12.1666	stable
CEACAM21	-0.494738	2.22265	-6.32279	5.73602e-10	7.92887e-09	12.1644	stable
CNIH1	0.350545	5.7177	6.31965	5.84462e-10	8.07462e-09	12.1462	stable
FANCG	0.371072	3.94655	6.3189	5.87113e-10	8.10662e-09	12.1419	stable
MTBP	0.342195	1.62557	6.31873	5.87701e-10	8.10662e-09	12.1409	stable
RER1	0.230897	5.93634	6.31872	5.8773e-10	8.10662e-09	12.1408	stable
NFU1	0.278584	5.23001	6.31758	5.91778e-10	8.15804e-09	12.1342	stable
LPL	-0.941368	4.2878	-6.31589	5.97772e-10	8.23622e-09	12.1244	DOWN
S100A11	0.403435	11.2061	6.3147	6.02056e-10	8.29077e-09	12.1175	stable
UCK2	0.616117	3.50791	6.31436	6.0329e-10	8.30329e-09	12.1155	stable
SEMA6A-AS1	-0.180595	0.564462	-6.3132	6.07498e-10	8.3567e-09	12.1088	stable
SNHG16	0.339631	4.0286	6.31212	6.1143e-10	8.40625e-09	12.1026	stable
REXO2	0.282898	5.28573	6.31049	6.17417e-10	8.484e-09	12.0931	stable
ACAT2	0.390235	4.10639	6.30995	6.19414e-10	8.50687e-09	12.09	stable
HSPA1A	0.554748	6.43904	6.30959	6.20735e-10	8.52042e-09	12.0879	stable
HACD2	0.349286	5.42329	6.30932	6.21747e-10	8.52972e-09	12.0864	stable
EEF1E1	0.329779	4.02537	6.30794	6.26883e-10	8.59557e-09	12.0784	stable
REXO4	0.257655	5.00428	6.30775	6.2762e-10	8.60105e-09	12.0773	stable
SLC25A19	0.317052	3.37238	6.30755	6.28358e-10	8.60655e-09	12.0761	stable
CCL14	-0.417713	0.976364	-6.3062	6.33441e-10	8.66899e-09	12.0683	stable
GATB	0.231403	2.45288	6.30616	6.33596e-10	8.66899e-09	12.0681	stable
TMTC3	0.368631	3.78321	6.30406	6.41616e-10	8.77402e-09	12.0559	stable
PHKA1	0.411891	3.63511	6.30348	6.4382e-10	8.7957e-09	12.0526	stable
GRSF1	0.264069	5.41142	6.30347	6.4389e-10	8.7957e-09	12.0525	stable
SLC2A1-AS1	0.284899	0.803708	6.30318	6.44995e-10	8.80608e-09	12.0508	stable
FAF2	0.29639	5.43855	6.30202	6.49475e-10	8.86251e-09	12.0441	stable
DCAF17	0.256761	3.07007	6.30182	6.50246e-10	8.86828e-09	12.043	stable
DCDC2B	-0.474218	0.928965	-6.30044	6.55645e-10	8.93715e-09	12.035	stable
GADD45GIP1	0.349766	5.92924	6.29737	6.67772e-10	9.09759e-09	12.0172	stable
NCBP2	0.291354	5.67178	6.29553	6.7515e-10	9.1932e-09	12.0066	stable
CMC2	0.254187	2.61442	6.2925	6.87464e-10	9.35589e-09	11.9891	stable
SEC23A	0.434238	4.54112	6.29233	6.88176e-10	9.36059e-09	11.9881	stable
SCNN1B	-0.924204	4.94943	-6.2902	6.9694e-10	9.47475e-09	11.9759	DOWN
TTLL10	-0.452516	0.753936	-6.28908	7.01638e-10	9.53354e-09	11.9694	stable
RHOV	0.984459	4.60232	6.28881	7.02756e-10	9.54365e-09	11.9678	UP
WDCP	0.281974	3.19663	6.28735	7.08911e-10	9.62211e-09	11.9594	stable
MTA3	0.285301	3.78967	6.28642	7.12847e-10	9.6704e-09	11.954	stable
PTPN12	0.307257	5.98366	6.28564	7.16169e-10	9.71031e-09	11.9495	stable
UBASH3A	-0.442104	1.7719	-6.28441	7.21433e-10	9.77649e-09	11.9424	stable
ERI1	0.322052	3.34456	6.28124	7.35211e-10	9.95792e-09	11.9241	stable
YIF1B	0.319538	5.12349	6.28082	7.37041e-10	9.9774e-09	11.9217	stable
PPP2R1B	0.385522	4.18866	6.28029	7.39363e-10	1.00035e-08	11.9187	stable
S1PR4	-0.485543	3.38049	-6.27961	7.42372e-10	1.00389e-08	11.9147	stable
ABHD4	0.394421	5.3101	6.27554	7.60608e-10	1.02801e-08	11.8912	stable
SENP2	0.33037	4.2803	6.27494	7.63331e-10	1.03114e-08	11.8878	stable
FAM181A-AS1	-0.241466	0.232353	-6.27422	7.66613e-10	1.03503e-08	11.8836	stable
AP1S3	0.451433	3.14633	6.27295	7.72389e-10	1.04228e-08	11.8764	stable
ZNF662	-0.485494	1.69638	-6.27228	7.75477e-10	1.04589e-08	11.8725	stable
E2F4	0.244655	5.88169	6.2717	7.78179e-10	1.04898e-08	11.8691	stable
LINC02323	0.461159	0.892232	6.26988	7.8667e-10	1.05987e-08	11.8586	stable
TMEM184C	0.282618	4.58435	6.26961	7.87927e-10	1.061e-08	11.8571	stable
GTF3C5	0.296477	5.40909	6.2685	7.93159e-10	1.06748e-08	11.8507	stable
PUS3	0.263077	4.2838	6.26839	7.93675e-10	1.06761e-08	11.8501	stable
RFNG	0.311693	5.12817	6.26658	8.02224e-10	1.07855e-08	11.8397	stable
FAM216B	-0.859163	1.56241	-6.26347	8.17209e-10	1.09811e-08	11.8218	DOWN
LOC101928988	-0.283266	0.650297	-6.2628	8.20465e-10	1.10191e-08	11.8179	stable
C2orf69	0.29034	3.80229	6.26224	8.23241e-10	1.10506e-08	11.8147	stable
SAP130	0.302729	4.65356	6.26158	8.26446e-10	1.10878e-08	11.8109	stable
COPS2	0.283137	4.65187	6.26107	8.28974e-10	1.11158e-08	11.8079	stable
MECR	0.239994	3.96305	6.25819	8.43253e-10	1.13014e-08	11.7914	stable
CD37	-0.564661	4.49388	-6.25748	8.46814e-10	1.13431e-08	11.7873	stable
MS4A8	-1.03017	1.98205	-6.25648	8.51878e-10	1.1405e-08	11.7816	DOWN
ABCD1	0.386187	4.16053	6.25462	8.61346e-10	1.15257e-08	11.7709	stable
MIRLET7D	-0.745855	2.60581	-6.25339	8.67648e-10	1.16039e-08	11.7638	DOWN
PIK3CG	-0.492281	2.21139	-6.25295	8.69925e-10	1.16283e-08	11.7613	stable
PIK3IP1	-0.43609	5.35137	-6.25273	8.71049e-10	1.16372e-08	11.76	stable
PPP1R11	0.255711	6.7051	6.25256	8.71928e-10	1.16429e-08	11.7591	stable
DNAJB6	0.261316	4.19016	6.2497	8.86855e-10	1.1836e-08	11.7426	stable
ARHGAP10	0.377418	2.38347	6.24841	8.9371e-10	1.19213e-08	11.7352	stable
E2F7	0.508229	1.40924	6.2432	9.2175e-10	1.22889e-08	11.7053	stable
LAMC2	0.882608	6.33456	6.24217	9.2738e-10	1.23569e-08	11.6994	UP
TAC4	-0.717638	1.44605	-6.24209	9.27819e-10	1.23569e-08	11.6989	DOWN
PAQR4	0.477564	4.11433	6.24072	9.35413e-10	1.24515e-08	11.6911	stable
GCSH	0.319877	2.84068	6.23983	9.40306e-10	1.25101e-08	11.686	stable
DPAGT1	0.282671	4.95523	6.23946	9.4237e-10	1.25258e-08	11.6839	stable
BLNK	-0.431775	3.24531	-6.23945	9.42464e-10	1.25258e-08	11.6838	stable
BFSP2-AS1	-0.134745	0.234523	-6.23774	9.52049e-10	1.26466e-08	11.674	stable
VTA1	0.294187	4.15598	6.2347	9.69346e-10	1.28697e-08	11.6566	stable
RAD51D	0.243531	2.48405	6.23359	9.75761e-10	1.29481e-08	11.6502	stable
HAUS8	0.266222	2.4081	6.23001	9.96645e-10	1.32184e-08	11.6297	stable
MYL6B	0.360216	4.92572	6.22857	1.00517e-09	1.33245e-08	11.6215	stable
COG5	0.3175	3.94957	6.22696	1.01477e-09	1.34448e-08	11.6123	stable
NUP153	0.371879	5.0204	6.22673	1.01616e-09	1.34562e-08	11.6109	stable
GIPC1	0.352189	6.37178	6.22416	1.03174e-09	1.36554e-08	11.5962	stable
ERCC2	0.312478	3.83113	6.22377	1.03416e-09	1.36804e-08	11.5939	stable
LOC101930085	0.350456	3.35418	6.22244	1.0423e-09	1.37809e-08	11.5864	stable
SHISAL2A	-0.296585	1.05023	-6.21622	1.08131e-09	1.42854e-08	11.5508	stable
SLC9A7P1	0.369103	1.08336	6.21618	1.08158e-09	1.42854e-08	11.5506	stable
OGFOD3	0.288602	4.46475	6.21606	1.08238e-09	1.42886e-08	11.5499	stable
THOC3	0.320571	3.08143	6.21594	1.08315e-09	1.42915e-08	11.5492	stable
OTUD6B	0.356314	3.40238	6.21547	1.08612e-09	1.43233e-08	11.5465	stable
BFSP2	-0.235986	0.514627	-6.21424	1.09407e-09	1.44206e-08	11.5395	stable
COMMD8	0.363841	4.86709	6.21215	1.10765e-09	1.4592e-08	11.5275	stable
NMD3	0.340939	5.11561	6.21172	1.11049e-09	1.46219e-08	11.5251	stable
PATL1	0.356274	5.37527	6.21158	1.11137e-09	1.4626e-08	11.5243	stable
N4BP2L2-IT2	-0.27317	1.09635	-6.21141	1.11248e-09	1.46331e-08	11.5233	stable
RPUSD2	0.230268	3.61028	6.20931	1.12638e-09	1.48082e-08	11.5113	stable
FIGN	0.371017	1.17248	6.20816	1.13407e-09	1.49016e-08	11.5047	stable
NIPA2	0.333191	5.16047	6.20648	1.14535e-09	1.50422e-08	11.4952	stable
PUS1	0.345369	3.71086	6.20192	1.17655e-09	1.5444e-08	11.4692	stable
TGM5	0.316069	0.386127	6.20133	1.18069e-09	1.54903e-08	11.4658	stable
FCF1	0.27531	4.81043	6.20107	1.18253e-09	1.55064e-08	11.4643	stable
PICALM	0.288054	6.67647	6.20093	1.18345e-09	1.55107e-08	11.4635	stable
CD28	-0.440041	1.97174	-6.2002	1.1886e-09	1.55701e-08	11.4593	stable
CXorf21	-0.4721	2.73999	-6.2001	1.1893e-09	1.55713e-08	11.4587	stable
GPRASP1	-0.397851	1.83723	-6.19995	1.19031e-09	1.55765e-08	11.4579	stable
LY6K	1.00616	2.09337	6.19966	1.19235e-09	1.55952e-08	11.4563	UP
PRDM12	0.109644	0.23357	6.19927	1.19509e-09	1.56231e-08	11.454	stable
SNRPB2	0.287916	5.91931	6.19825	1.20233e-09	1.57073e-08	11.4482	stable
RP9	0.260158	3.8222	6.19819	1.20277e-09	1.57073e-08	11.4478	stable
TICAM1	0.365661	4.90654	6.19778	1.20567e-09	1.57373e-08	11.4455	stable
COPS3	0.299673	5.69254	6.19724	1.20952e-09	1.57794e-08	11.4424	stable
EXOSC10	0.247145	5.17445	6.19664	1.21379e-09	1.5827e-08	11.439	stable
PUSL1	0.34836	4.23543	6.19511	1.22481e-09	1.59625e-08	11.4303	stable
RNF135	0.303134	4.71455	6.19423	1.23115e-09	1.6037e-08	11.4253	stable
ANXA7	0.240449	7.29962	6.19414	1.23181e-09	1.60374e-08	11.4248	stable
PURB	0.307981	4.6994	6.19337	1.23737e-09	1.61016e-08	11.4204	stable
COX5A	0.300718	7.23537	6.19274	1.24197e-09	1.61533e-08	11.4168	stable
CLPTM1	0.282815	6.34905	6.19171	1.24955e-09	1.62435e-08	11.4109	stable
SLC35B1	0.24333	5.25689	6.19076	1.25654e-09	1.63261e-08	11.4055	stable
CCDC69	-0.502732	4.64509	-6.18987	1.26313e-09	1.64034e-08	11.4005	stable
MAD2L1BP	0.269089	5.34902	6.18873	1.27164e-09	1.65055e-08	11.394	stable
P2RX2	-0.344992	0.493938	-6.18789	1.27798e-09	1.65793e-08	11.3892	stable
ZNF813	0.321595	2.16715	6.18706	1.28425e-09	1.66517e-08	11.3844	stable
RMI2	0.473667	4.03359	6.18698	1.28486e-09	1.66517e-08	11.384	stable
FAM92B	-0.766683	1.76331	-6.18612	1.29139e-09	1.67278e-08	11.3791	DOWN
MRPS18B	0.299742	6.88256	6.18449	1.30382e-09	1.68803e-08	11.3698	stable
IPO13	0.258715	4.61792	6.18005	1.3383e-09	1.73179e-08	11.3446	stable
AP5Z1	0.347454	4.37382	6.17931	1.34418e-09	1.73851e-08	11.3403	stable
USP32	0.354871	4.09551	6.17838	1.35154e-09	1.74714e-08	11.335	stable
LINC00665	0.717134	2.93837	6.17806	1.35409e-09	1.74956e-08	11.3332	UP
STT3A	0.32478	6.30329	6.1767	1.36494e-09	1.76268e-08	11.3255	stable
ESYT3	-0.604498	2.40247	-6.17524	1.37669e-09	1.77696e-08	11.3172	stable
CTSA	0.349168	7.10834	6.17501	1.37858e-09	1.7785e-08	11.3159	stable
ZNF544	0.336974	3.58085	6.17443	1.38329e-09	1.78368e-08	11.3126	stable
DPM1	0.289921	6.36702	6.17213	1.40208e-09	1.807e-08	11.2995	stable
TCOF1	0.353217	4.1119	6.17194	1.40367e-09	1.80813e-08	11.2984	stable
KRT7	0.672642	8.68474	6.1707	1.41394e-09	1.82044e-08	11.2914	stable
SYNGR4	0.454445	0.798019	6.16843	1.43286e-09	1.84387e-08	11.2785	stable
LLPH	0.263165	3.34882	6.16786	1.4377e-09	1.84916e-08	11.2753	stable
GRB2	0.25115	6.89792	6.167	1.44497e-09	1.85759e-08	11.2704	stable
GRIA1	-0.366977	0.557483	-6.16624	1.45145e-09	1.86456e-08	11.2661	stable
SLC10A3	0.316045	5.85893	6.16619	1.45186e-09	1.86456e-08	11.2658	stable
CAPNS1	0.291469	8.22692	6.16511	1.46109e-09	1.87547e-08	11.2597	stable
EXOSC5	0.372363	5.35564	6.16013	1.50444e-09	1.92922e-08	11.2314	stable
MRPS22	0.24032	3.95067	6.16012	1.50448e-09	1.92922e-08	11.2314	stable
CD96	-0.556785	2.66295	-6.16001	1.50543e-09	1.92948e-08	11.2308	stable
LOC101927402	-0.238802	1.04102	-6.15989	1.50651e-09	1.92989e-08	11.2301	stable
DNAJB11	0.302559	5.46238	6.15899	1.51452e-09	1.93918e-08	11.2249	stable
CWC22	0.247381	4.86374	6.15827	1.52094e-09	1.94642e-08	11.2208	stable
DHDDS	0.248223	4.56954	6.15639	1.53778e-09	1.96699e-08	11.2102	stable
CACNA1D	-0.548683	1.92546	-6.15499	1.55041e-09	1.98215e-08	11.2023	stable
ARRDC5	-0.233217	0.776376	-6.15443	1.55558e-09	1.98776e-08	11.1991	stable
SLC7A5	0.719853	5.93389	6.15349	1.56417e-09	1.99773e-08	11.1937	UP
[truncated: 23,532 more rows]
