# Supplementary material for: Immune-Related RNA-Binding Protein-Based Signature With Predictive and Prognostic Implications in Patients With Lung Adenocarcinoma
Source: Front Mol Biosci. 2022 May 13;9:807622. doi: 10.3389/fmolb.2022.807622 (PMC9136055; doi:10.3389/fmolb.2022.807622)
Supplement: Supplementary file 4 [file Table1.XLSX]

## Sheet: Supplementary_table_3_coexpress
gene_RBPs	gene_IMGs	cor_r	pvalue
HNRNPL	CD1D	-0.196725	1.04e-05
HNRNPL	CD74	-0.219353	8.42e-07
HNRNPL	CTSL	0.155939	0.00049185
HNRNPL	HLA-DMA	-0.261515	3.72e-09
HNRNPL	HLA-DOA	-0.147244	0.00100493
HNRNPL	HLA-DOB	-0.258125	5.97e-09
HNRNPL	HLA-DPA1	-0.162373	0.000282987
HNRNPL	HLA-DPB1	-0.246693	2.8e-08
HNRNPL	HLA-DQA1	-0.158665	0.000390109
HNRNPL	HLA-DQB1	-0.194385	1.33e-05
HNRNPL	HLA-DRB1	-0.245401	3.32e-08
HNRNPL	HLA-DRB5	-0.227176	3.31e-07
HNRNPL	HSPA1A	0.14952	0.000836477
HNRNPL	HSPA2	0.168533	0.000163489
HNRNPL	HSPA4	0.458601	0
HNRNPL	HSPA6	0.162511	0.000279581
HNRNPL	HSP90AA1	0.520212	0
HNRNPL	CIITA	-0.138013	0.00206044
HNRNPL	PSMC1	0.532558	0
HNRNPL	PSMC3	0.432616	0
HNRNPL	PSMC4	0.579927	0
HNRNPL	PSMC5	0.461682	0
HNRNPL	PSMC6	0.444118	0
HNRNPL	PSMD1	0.561567	0
HNRNPL	PSMD2	0.517362	0
HNRNPL	PSMD4	0.340423	7.93e-15
HNRNPL	PSMD8	0.473052	0
HNRNPL	PSMD11	0.60665	0
HNRNPL	PSMD13	0.340419	7.94e-15
HNRNPL	PSME2	0.147432	0.000989913
HNRNPL	RELB	0.175287	8.76e-05
HNRNPL	RFXAP	0.317437	5.65e-13
HNRNPL	TAP1	0.184876	3.48e-05
HNRNPL	TAP2	0.18676	2.88e-05
HNRNPL	AP3B1	0.347645	1.82e-15
HNRNPL	PSME3	0.602485	0
HNRNPL	PSMD14	0.461486	0
HNRNPL	PROCR	-0.0147734	0.742417
HNRNPL	ADRM1	0.39247	0
HNRNPL	RAET1E	0.0272427	0.544441
HNRNPL	TMSB10	0.142383	0.0014743
HNRNPL	SFTPD	-0.207658	3.19e-06
HNRNPL	SERPIND1	-0.104918	0.0193062
HNRNPL	S100P	0.00782972	0.861727
HNRNPL	S100A10	0.0979097	0.0291075
HNRNPL	S100A11	0.141045	0.00163503
HNRNPL	S100A16	0.137639	0.00211946
HNRNPL	WFDC2	-0.130901	0.0034833
HNRNPL	ANOS1	-0.0342196	0.446419
HNRNPL	TLR2	-0.0978426	0.0292185
HNRNPL	BPIFB1	-0.16156	0.000298674
HNRNPL	OASL	0.0676135	0.132221
HNRNPL	CTSG	-0.15093	0.000736433
HNRNPL	PML	0.0886337	0.0483081
HNRNPL	ISG20L2	0.560012	0
HNRNPL	TFRC	0.271144	9.37e-10
HNRNPL	GDF15	0.0163416	0.716198
HNRNPL	NEDD4	0.27373	6.41e-10
HNRNPL	STAT1	0.319645	3.83e-13
HNRNPL	CCL20	-0.0244209	0.586913
HNRNPL	PPIA	0.261509	3.72e-09
HNRNPL	NLRX1	0.141478	0.00158129
HNRNPL	ITGAV	0.23538	1.2e-07
HNRNPL	CACYBP	0.50661	0
HNRNPL	GNAI1	0.166044	0.000204523
HNRNPL	FURIN	0.118127	0.00841856
HNRNPL	ADAR	0.513312	0
HNRNPL	F2RL1	0.196832	1.03e-05
HNRNPL	TKFC	0.227238	3.29e-07
HNRNPL	ELAVL1	0.668051	0
HNRNPL	SOD1	0.244015	3.98e-08
HNRNPL	DMBT1	-0.135063	0.00256941
HNRNPL	RELA	0.442844	0
HNRNPL	IL1A	-0.015241	0.734656
HNRNPL	PTX3	0.054856	0.222089
HNRNPL	SYTL1	-0.19816	8.92e-06
HNRNPL	MAP2K1	0.319856	3.69e-13
HNRNPL	NDRG1	0.247209	2.62e-08
HNRNPL	TRIM22	-0.059417	0.185954
HNRNPL	LANCL1	0.396955	0
HNRNPL	PPP4C	0.306899	3.45e-12
HNRNPL	HMGB1	0.418881	0
HNRNPL	HGF	-0.0689148	0.124925
HNRNPL	PLSCR1	0.33997	8.68e-15
HNRNPL	PIK3CG	-0.0684024	0.12776
HNRNPL	ARRB1	0.0998395	0.026068
HNRNPL	TBK1	0.450645	0
HNRNPL	BIRC5	0.468007	0
HNRNPL	VTN	-0.0674873	0.132946
HNRNPL	OAS1	0.218816	8.96e-07
HNRNPL	AGER	-0.101378	0.0238446
HNRNPL	ACTG1	0.449873	0
HNRNPL	XCL2	-0.0639774	0.154403
HNRNPL	CXCR4	-0.0675424	0.13263
HNRNPL	CXCR6	-0.0674359	0.133242
HNRNPL	PPARG	0.0506157	0.259947
HNRNPL	MIF	0.133342	0.00291693
HNRNPL	CD79A	-0.260765	4.13e-09
HNRNPL	CD79B	-0.286976	8.63e-11
HNRNPL	VAV2	0.379137	0
HNRNPL	RAC1	0.309566	2.2e-12
HNRNPL	PPP3CA	0.242368	4.93e-08
HNRNPL	KRAS	0.488732	0
HNRNPL	NRAS	0.468966	0
HNRNPL	CD19	-0.217052	1.1e-06
HNRNPL	AKT2	0.554523	0
HNRNPL	CD22	-0.215824	1.27e-06
HNRNPL	PLCG2	-0.0998045	0.0261205
HNRNPL	CX3CL1	-0.0357576	0.426244
HNRNPL	CXCL17	-0.072427	0.106793
HNRNPL	SEMA3A	0.208637	2.86e-06
HNRNPL	SEMA3C	0.149523	0.000836265
HNRNPL	SEMA4G	0.101106	0.0242251
HNRNPL	SEMA7A	0.0593749	0.186266
HNRNPL	ACKR1	-0.205405	4.09e-06
HNRNPL	PLAUR	0.0775858	0.0840047
HNRNPL	ROBO2	-0.112356	0.01223
HNRNPL	BMP1	0.0520941	0.246271
HNRNPL	BMP5	-0.00998304	0.824251
HNRNPL	BMP7	-0.0117655	0.793598
HNRNPL	ADA2	-0.0870883	0.0523654
HNRNPL	CMTM7	-0.0194247	0.66564
HNRNPL	CTF1	0.054547	0.224707
HNRNPL	EREG	0.00972948	0.828645
HNRNPL	VEGFD	-0.145056	0.00118352
HNRNPL	GAL	0.135998	0.00237866
HNRNPL	GDF10	-0.149775	0.000809521
HNRNPL	GHRL	-0.267119	1.68e-09
HNRNPL	GMFB	0.421913	0
HNRNPL	GREM1	0.0894804	0.0461992
HNRNPL	HDGF	0.551456	0
HNRNPL	HDGFL3	0.323814	1.82e-13
HNRNPL	IL11	0.10931	0.0148016
HNRNPL	IL24	-0.113765	0.01118
HNRNPL	IL33	-0.18275	4.28e-05
HNRNPL	INHBA	0.11218	0.0123671
HNRNPL	JAG1	0.145037	0.00119762
HNRNPL	KITLG	0.15307	0.000625172
HNRNPL	KL	-0.0435841	0.332098
HNRNPL	LTB	-0.213121	1.73e-06
HNRNPL	NMB	0.121386	0.00677108
HNRNPL	NTS	0.0498112	0.267707
HNRNPL	OGN	-0.161037	0.00031792
HNRNPL	PDGFB	0.126104	0.00489624
HNRNPL	PTHLH	0.188149	2.51e-05
HNRNPL	SCGB3A1	-0.267585	1.57e-09
HNRNPL	AIMP1	0.474664	0
HNRNPL	TNFSF13	-0.186413	2.98e-05
HNRNPL	ADIPOR2	0.423195	0
HNRNPL	ADRB1	-0.0257335	0.567091
HNRNPL	ADRB2	-0.100411	0.025222
HNRNPL	CSF2RB	-0.103223	0.0213964
HNRNPL	FGFR2	0.048873	0.27673
HNRNPL	HTR3A	0.0222798	0.620244
HNRNPL	IL1R2	0.079956	0.0749415
HNRNPL	IL20RB	0.0712437	0.112654
HNRNPL	IL22RA1	0.219572	7.69e-07
HNRNPL	LGR4	0.286173	9.78e-11
HNRNPL	LIFR	0.177221	7.3e-05
HNRNPL	LTBR	0.279845	2.57e-10
HNRNPL	MC1R	0.107181	0.01687
HNRNPL	MET	0.0852526	0.0575504
HNRNPL	NR0B2	-0.0912334	0.0420493
HNRNPL	NR2F2	0.180839	5.16e-05
HNRNPL	NR3C2	-0.0195405	0.663768
HNRNPL	PPARD	0.264452	2.46e-09
HNRNPL	RARG	0.0628167	0.161983
HNRNPL	RORA	0.0157495	0.726061
HNRNPL	TNFRSF10C	-0.0235387	0.600499
HNRNPL	TNFRSF11A	0.11093	0.0133798
HNRNPL	TNFRSF13C	-0.0936445	0.0369202
HNRNPL	TNFRSF14	-0.22892	2.68e-07
HNRNPL	TNFRSF17	-0.293206	3.24e-11
HNRNPL	TNFRSF19	-0.0169661	0.705849
HNRNPL	TNFRSF1A	0.161795	0.00029762
HNRNPL	TUBB3	0.312939	1.24e-12
HNRNPL	VIPR1	-0.0806526	0.072435
HNRNPL	ITGAL	-0.104739	0.0195511
HNRNPL	PAK1	0.372609	0
HNRNPL	LCK	-0.0673874	0.133522
HNRNPL	CD247	-0.120722	0.00708124
HNRNPL	ZAP70	-0.126451	0.00477892
HNRNPL	SHC3	-0.125406	0.00514009
HNRNPL	PRKCA	0.132749	0.0030463
HNRNPL	BID	0.255422	8.66e-09
HNRNPL	PTPRC	-0.0665241	0.138579
HNRNPL	ITK	-0.0784856	0.0804651
HNRNPL	NCK2	0.380693	0
HNRNPL	GRAP2	-0.0851845	0.0577505
HNRNPL	PAK2	0.476671	0
HNRNPL	PAK4	0.558443	0
HNRNPL	MAP3K8	0.000355221	0.993696
HNRNPL	CTLA4	-0.060584	0.177447
HNRNPL	CBLC	0.278077	3.36e-10
HNRNPK	CD1D	-0.139019	0.00190917
HNRNPK	CD74	-0.0869371	0.0527773
HNRNPK	CTSL	0.238545	8.06e-08
HNRNPK	HLA-DMA	-0.148132	0.000935785
HNRNPK	HLA-DOA	0.00121796	0.978386
HNRNPK	HLA-DOB	-0.206278	3.71e-06
HNRNPK	HLA-DPA1	-0.00109597	0.98055
HNRNPK	HLA-DPB1	-0.122387	0.00632644
HNRNPK	HLA-DQA1	-0.033188	0.46025
HNRNPK	HLA-DQB1	-0.0924373	0.0394314
HNRNPK	HLA-DRB1	-0.119851	0.0075072
HNRNPK	HLA-DRB5	-0.0826405	0.0656559
HNRNPK	HSPA1A	0.121901	0.00653882
HNRNPK	HSPA2	0.0354778	0.429874
HNRNPK	HSPA4	0.591897	0
HNRNPK	HSPA6	0.136727	0.0022698
HNRNPK	HSP90AA1	0.547495	0
HNRNPK	CIITA	-0.00569116	0.899255
HNRNPK	PSMC1	0.553453	0
HNRNPK	PSMC3	0.333163	3.23e-14
HNRNPK	PSMC4	0.305553	4.32e-12
HNRNPK	PSMC5	0.356525	2.51e-16
HNRNPK	PSMC6	0.366396	1.46e-17
HNRNPK	PSMD1	0.62631	0
HNRNPK	PSMD2	0.565339	0
HNRNPK	PSMD4	0.279384	2.76e-10
HNRNPK	PSMD8	0.292764	3.48e-11
HNRNPK	PSMD11	0.484656	0
HNRNPK	PSMD13	0.218239	9.59e-07
HNRNPK	PSME2	0.0734552	0.101898
HNRNPK	RELB	0.106071	0.0180469
HNRNPK	RFXAP	0.336409	1.74e-14
HNRNPK	TAP1	0.195032	1.24e-05
HNRNPK	TAP2	0.208492	2.91e-06
HNRNPK	AP3B1	0.611614	0
HNRNPK	PSME3	0.62517	0
HNRNPK	PSMD14	0.390792	0
HNRNPK	PROCR	-0.0427951	0.340931
HNRNPK	ADRM1	0.206866	3.48e-06
HNRNPK	RAET1E	0.0671772	0.13474
HNRNPK	TMSB10	0.0351813	0.433741
HNRNPK	SFTPD	-0.107036	0.0170199
HNRNPK	SERPIND1	-0.0679532	0.130318
HNRNPK	S100P	-0.0348389	0.43823
HNRNPK	S100A10	0.145679	0.00113834
HNRNPK	S100A11	0.0890997	0.0471377
HNRNPK	S100A16	0.153325	0.000612079
HNRNPK	WFDC2	-0.11821	0.00837268
HNRNPK	ANOS1	0.0932839	0.0376557
HNRNPK	TLR2	0.0529349	0.238722
HNRNPK	BPIFB1	-0.113702	0.0111915
HNRNPK	OASL	0.0192545	0.668394
HNRNPK	CTSG	-0.0432721	0.335694
HNRNPK	PML	0.184592	3.57e-05
HNRNPK	ISG20L2	0.610905	0
HNRNPK	TFRC	0.302916	6.7e-12
HNRNPK	GDF15	-0.0652648	0.146218
HNRNPK	NEDD4	0.348401	1.55e-15
HNRNPK	STAT1	0.374838	0
HNRNPK	CCL20	0.0291409	0.516754
HNRNPK	PPIA	0.194583	1.3e-05
HNRNPK	NLRX1	0.167462	0.000180091
HNRNPK	ITGAV	0.340058	8.53e-15
HNRNPK	CACYBP	0.439123	0
HNRNPK	GNAI1	0.235083	1.25e-07
HNRNPK	FURIN	0.109017	0.0150728
HNRNPK	ADAR	0.628546	0
HNRNPK	F2RL1	0.242171	5.06e-08
HNRNPK	TKFC	0.2107	2.27e-06
HNRNPK	ELAVL1	0.644813	0
HNRNPK	SOD1	0.197322	9.75e-06
HNRNPK	DMBT1	-0.0741279	0.0987932
HNRNPK	RELA	0.491273	0
HNRNPK	IL1A	0.0140235	0.755146
HNRNPK	PTX3	0.136522	0.00230483
HNRNPK	SYTL1	-0.172458	0.00011412
HNRNPK	MAP2K1	0.471533	0
HNRNPK	NDRG1	0.260396	4.35e-09
HNRNPK	TRIM22	0.0571395	0.203415
HNRNPK	LANCL1	0.504571	0
HNRNPK	PPP4C	0.122712	0.00618794
HNRNPK	HMGB1	0.469546	0
HNRNPK	HGF	0.0579872	0.196782
HNRNPK	PLSCR1	0.31951	3.92e-13
HNRNPK	PIK3CG	0.123089	0.0060306
HNRNPK	ARRB1	0.16067	0.000328204
HNRNPK	TBK1	0.494358	0
HNRNPK	BIRC5	0.270441	1.04e-09
HNRNPK	VTN	-0.0496898	0.268774
HNRNPK	OAS1	0.161054	0.000317474
HNRNPK	AGER	-0.0795932	0.076275
HNRNPK	ACTG1	0.425534	0
HNRNPK	XCL2	-0.0303561	0.499552
HNRNPK	CXCR4	-0.00658381	0.883558
HNRNPK	CXCR6	0.00226945	0.959737
HNRNPK	PPARG	0.0106473	0.812766
HNRNPK	MIF	-0.00391545	0.930592
HNRNPK	CD79A	-0.244235	3.87e-08
HNRNPK	CD79B	-0.258015	6.06e-09
HNRNPK	VAV2	0.486308	0
HNRNPK	RAC1	0.273587	6.55e-10
HNRNPK	PPP3CA	0.488345	0
HNRNPK	KRAS	0.569877	0
HNRNPK	NRAS	0.491798	0
HNRNPK	CD19	-0.228305	2.89e-07
HNRNPK	AKT2	0.345683	2.74e-15
HNRNPK	CD22	-0.150492	0.00077285
HNRNPK	PLCG2	-0.0189931	0.672633
HNRNPK	CX3CL1	0.0281799	0.530681
HNRNPK	CXCL17	-0.121788	0.0065893
HNRNPK	SEMA3A	0.128144	0.00424181
HNRNPK	SEMA3C	0.150421	0.000777339
HNRNPK	SEMA4G	0.105525	0.0186505
HNRNPK	SEMA7A	0.0839314	0.06154
HNRNPK	ACKR1	-0.128475	0.00414368
HNRNPK	PLAUR	0.140216	0.00174254
HNRNPK	ROBO2	-0.00665575	0.882295
HNRNPK	BMP1	0.0828135	0.0650914
HNRNPK	BMP5	-0.00163212	0.971038
HNRNPK	BMP7	0.0112081	0.80317
HNRNPK	ADA2	0.00859217	0.848417
HNRNPK	CMTM7	0.0526548	0.241218
HNRNPK	CTF1	-0.0115463	0.797287
HNRNPK	EREG	0.0342894	0.445492
HNRNPK	VEGFD	-0.0658373	0.142747
HNRNPK	GAL	0.0735311	0.101557
HNRNPK	GDF10	-0.0507188	0.259075
HNRNPK	GHRL	-0.251508	1.47e-08
HNRNPK	GMFB	0.491628	0
HNRNPK	GREM1	0.102096	0.022865
HNRNPK	HDGF	0.572634	0
HNRNPK	HDGFL3	0.325772	1.27e-13
HNRNPK	IL11	0.0809785	0.071286
HNRNPK	IL24	-0.069581	0.121313
HNRNPK	IL33	-0.0493179	0.272377
HNRNPK	INHBA	0.163528	0.000255679
HNRNPK	JAG1	0.248915	2.08e-08
HNRNPK	KITLG	0.271813	8.5e-10
HNRNPK	KL	0.0500833	0.264998
HNRNPK	LTB	-0.179023	6.15e-05
HNRNPK	NMB	0.0585066	0.192796
HNRNPK	NTS	-0.0377568	0.400959
HNRNPK	OGN	-0.0694047	0.122261
HNRNPK	PDGFB	0.117274	0.00890531
HNRNPK	PTHLH	0.108713	0.0153579
HNRNPK	SCGB3A1	-0.198964	8.19e-06
HNRNPK	AIMP1	0.503617	0
HNRNPK	TNFSF13	-0.0233973	0.60269
HNRNPK	ADIPOR2	0.409727	0
HNRNPK	ADRB1	-0.0182852	0.684267
HNRNPK	ADRB2	-0.0172036	0.701926
HNRNPK	CSF2RB	0.0494661	0.270938
HNRNPK	FGFR2	0.0969567	0.0307176
HNRNPK	HTR3A	0.055059	0.220464
HNRNPK	IL1R2	0.0145244	0.746609
HNRNPK	IL20RB	0.0478807	0.286609
HNRNPK	IL22RA1	0.118162	0.00836762
HNRNPK	LGR4	0.328461	7.78e-14
HNRNPK	LIFR	0.238409	8.2e-08
HNRNPK	LTBR	0.212673	1.82e-06
HNRNPK	MC1R	-0.0221355	0.622394
HNRNPK	MET	0.198321	8.77e-06
HNRNPK	NR0B2	-0.153021	0.000619415
HNRNPK	NR2F2	0.239638	7.01e-08
HNRNPK	NR3C2	0.143203	0.00138305
HNRNPK	PPARD	0.259748	4.76e-09
HNRNPK	RARG	0.154755	0.000543279
HNRNPK	RORA	0.135235	0.0025369
HNRNPK	TNFRSF10C	0.128247	0.00421103
HNRNPK	TNFRSF11A	0.211277	2.13e-06
HNRNPK	TNFRSF13C	-0.130703	0.0035334
HNRNPK	TNFRSF14	-0.261452	3.75e-09
HNRNPK	TNFRSF17	-0.249399	1.95e-08
HNRNPK	TNFRSF19	0.0106741	0.812304
HNRNPK	TNFRSF1A	0.252708	1.25e-08
HNRNPK	TUBB3	0.252743	1.25e-08
HNRNPK	VIPR1	-0.0358889	0.424547
HNRNPK	ITGAL	-0.0206594	0.645793
HNRNPK	PAK1	0.39541	0
HNRNPK	LCK	-0.0282739	0.52931
HNRNPK	CD247	-0.052003	0.247099
HNRNPK	ZAP70	-0.139791	0.00180004
HNRNPK	SHC3	-0.00892422	0.842634
HNRNPK	PRKCA	0.195516	1.18e-05
HNRNPK	BID	0.122627	0.00622393
HNRNPK	PTPRC	0.0877417	0.0506167
HNRNPK	ITK	0.0287488	0.522414
HNRNPK	NCK2	0.34357	4.22e-15
HNRNPK	GRAP2	0.0223021	0.619777
HNRNPK	PAK2	0.640458	0
HNRNPK	PAK4	0.339925	8.76e-15
HNRNPK	MAP3K8	-0.0518225	0.248745
HNRNPK	CTLA4	-0.0502562	0.263351
HNRNPK	CBLC	0.0949023	0.0344496
HNRNPR	CD1D	-0.0811624	0.0706443
HNRNPR	CD74	-0.152555	0.00065239
HNRNPR	CTSL	0.213514	1.65e-06
HNRNPR	HLA-DMA	-0.213799	1.6e-06
HNRNPR	HLA-DOA	-0.00545637	0.903391
HNRNPR	HLA-DOB	-0.185613	3.23e-05
HNRNPR	HLA-DPA1	-0.0551193	0.219875
HNRNPR	HLA-DPB1	-0.156385	0.000473657
HNRNPR	HLA-DQA1	-0.0430534	0.338023
HNRNPR	HLA-DQB1	-0.170949	0.000131151
HNRNPR	HLA-DRB1	-0.172681	0.000111782
HNRNPR	HLA-DRB5	-0.163115	0.000265146
HNRNPR	HSPA1A	0.19686	1.02e-05
HNRNPR	HSPA2	0.205091	4.23e-06
HNRNPR	HSPA4	0.57995	0
HNRNPR	HSPA6	0.11405	0.0109779
HNRNPR	HSP90AA1	0.539345	0
HNRNPR	CIITA	0.0207395	0.644515
HNRNPR	PSMC1	0.581469	0
HNRNPR	PSMC3	0.315616	7.77e-13
HNRNPR	PSMC4	0.291884	4e-11
HNRNPR	PSMC5	0.36694	1.17e-17
HNRNPR	PSMC6	0.307138	3.32e-12
HNRNPR	PSMD1	0.73344	0
HNRNPR	PSMD2	0.598414	0
HNRNPR	PSMD4	0.242391	4.91e-08
HNRNPR	PSMD8	0.188039	2.53e-05
HNRNPR	PSMD11	0.577136	0
HNRNPR	PSMD13	0.122269	0.00637764
HNRNPR	PSME2	0.0439802	0.32772
HNRNPR	RELB	0.163917	0.000247051
HNRNPR	RFXAP	0.315137	8.45e-13
HNRNPR	TAP1	0.204646	4.44e-06
HNRNPR	TAP2	0.260405	4.34e-09
HNRNPR	AP3B1	0.576438	0
HNRNPR	PSME3	0.633812	0
HNRNPR	PSMD14	0.351921	7.23e-16
HNRNPR	PROCR	-0.00624501	0.889511
HNRNPR	ADRM1	0.23785	8.8e-08
HNRNPR	RAET1E	0.0466737	0.298941
HNRNPR	TMSB10	-0.0833591	0.0633377
HNRNPR	SFTPD	-0.161163	0.000314477
HNRNPR	SERPIND1	-0.0656767	0.143726
HNRNPR	S100P	-0.0601819	0.180345
HNRNPR	S100A10	0.06085	0.175549
HNRNPR	S100A11	-0.04166	0.353901
HNRNPR	S100A16	0.0502509	0.263401
HNRNPR	WFDC2	-0.251467	1.48e-08
HNRNPR	ANOS1	0.0816298	0.0690344
HNRNPR	TLR2	-0.0036003	0.936166
HNRNPR	BPIFB1	-0.114271	0.0107896
HNRNPR	OASL	0.0123211	0.784011
HNRNPR	CTSG	-0.0381873	0.395606
HNRNPR	PML	0.145715	0.00113507
HNRNPR	ISG20L2	0.609812	0
HNRNPR	TFRC	0.44506	0
HNRNPR	GDF15	-0.129758	0.00378151
HNRNPR	NEDD4	0.394538	0
HNRNPR	STAT1	0.440173	0
HNRNPR	CCL20	-0.0381765	0.39561
HNRNPR	PPIA	0.0633301	0.158575
HNRNPR	NLRX1	0.209079	2.72e-06
HNRNPR	ITGAV	0.354155	4.37e-16
HNRNPR	CACYBP	0.379569	0
HNRNPR	GNAI1	0.254094	1.04e-08
HNRNPR	FURIN	0.148602	0.000901027
HNRNPR	ADAR	0.68635	0
HNRNPR	F2RL1	0.167988	0.000171749
HNRNPR	TKFC	0.191083	1.86e-05
HNRNPR	ELAVL1	0.638795	0
HNRNPR	SOD1	0.1359	0.00241439
HNRNPR	DMBT1	-0.0920359	0.0402976
HNRNPR	RELA	0.503275	0
HNRNPR	IL1A	0.0455386	0.310972
HNRNPR	PTX3	0.213814	1.6e-06
HNRNPR	SYTL1	-0.214174	1.53e-06
HNRNPR	MAP2K1	0.460292	0
HNRNPR	NDRG1	0.258418	5.73e-09
HNRNPR	TRIM22	0.0272547	0.544265
HNRNPR	LANCL1	0.572582	0
HNRNPR	PPP4C	0.104542	0.0197832
HNRNPR	HMGB1	0.33314	3.25e-14
HNRNPR	HGF	0.182802	4.26e-05
HNRNPR	PLSCR1	0.314564	9.33e-13
HNRNPR	PIK3CG	0.176204	8.04e-05
HNRNPR	ARRB1	0.115865	0.00976405
HNRNPR	TBK1	0.519875	0
HNRNPR	BIRC5	0.335161	2.21e-14
HNRNPR	VTN	0.0828325	0.0650298
HNRNPR	OAS1	0.140909	0.00165223
HNRNPR	AGER	-0.103926	0.0205233
HNRNPR	ACTG1	0.340155	8.37e-15
HNRNPR	XCL2	-0.0471822	0.293813
HNRNPR	CXCR4	0.00776306	0.862892
HNRNPR	CXCR6	0.00110555	0.98038
HNRNPR	PPARG	0.0195113	0.66424
HNRNPR	MIF	-0.0613893	0.171747
HNRNPR	CD79A	-0.17076	0.000133445
HNRNPR	CD79B	-0.209812	2.51e-06
HNRNPR	VAV2	0.509251	0
HNRNPR	RAC1	0.259932	4.64e-09
HNRNPR	PPP3CA	0.448468	0
HNRNPR	KRAS	0.526322	0
HNRNPR	NRAS	0.546697	0
HNRNPR	CD19	-0.156282	0.000477807
HNRNPR	AKT2	0.353367	5.23e-16
HNRNPR	CD22	-0.105929	0.0182021
HNRNPR	PLCG2	0.123521	0.00585496
HNRNPR	CX3CL1	-0.00181941	0.967716
HNRNPR	CXCL17	-0.270533	1.02e-09
HNRNPR	SEMA3A	0.216232	1.21e-06
HNRNPR	SEMA3C	0.24481	3.59e-08
HNRNPR	SEMA4G	0.129234	0.00392578
HNRNPR	SEMA7A	0.148771	0.000888815
HNRNPR	ACKR1	-0.115479	0.0100119
HNRNPR	PLAUR	0.0919806	0.0404183
HNRNPR	ROBO2	0.00675956	0.880473
HNRNPR	BMP1	0.130463	0.00359498
HNRNPR	BMP5	0.0343756	0.444348
HNRNPR	BMP7	0.0455191	0.31118
HNRNPR	ADA2	0.091357	0.0417996
HNRNPR	CMTM7	0.00807918	0.857368
HNRNPR	CTF1	0.00278488	0.950603
HNRNPR	EREG	0.0283351	0.528419
HNRNPR	VEGFD	-0.114279	0.0107841
HNRNPR	GAL	0.065713	0.143504
HNRNPR	GDF10	-0.0157304	0.72647
HNRNPR	GHRL	-0.221896	6.24e-07
HNRNPR	GMFB	0.476139	0
HNRNPR	GREM1	0.213254	1.7e-06
HNRNPR	HDGF	0.542502	0
HNRNPR	HDGFL3	0.352381	6.53e-16
HNRNPR	IL11	0.179468	5.89e-05
HNRNPR	IL24	-0.0156561	0.72762
HNRNPR	IL33	-0.0488299	0.277154
HNRNPR	INHBA	0.279857	2.57e-10
HNRNPR	JAG1	0.324607	1.57e-13
HNRNPR	KITLG	0.178662	6.36e-05
HNRNPR	KL	0.0554905	0.216781
HNRNPR	LTB	-0.190845	1.91e-05
HNRNPR	NMB	0.0192551	0.668384
HNRNPR	NTS	0.0228036	0.612043
HNRNPR	OGN	-0.00114298	0.979716
HNRNPR	PDGFB	0.229513	2.49e-07
HNRNPR	PTHLH	0.17302	0.000108323
HNRNPR	SCGB3A1	-0.241425	5.57e-08
HNRNPR	AIMP1	0.472186	0
HNRNPR	TNFSF13	-0.0791682	0.0778614
HNRNPR	ADIPOR2	0.531112	0
HNRNPR	ADRB1	-0.00412317	0.926945
HNRNPR	ADRB2	-0.0103037	0.818703
HNRNPR	CSF2RB	0.119204	0.00783847
HNRNPR	FGFR2	0.110428	0.0138069
HNRNPR	HTR3A	-0.0226299	0.614758
HNRNPR	IL1R2	0.0753581	0.0933109
HNRNPR	IL20RB	0.100261	0.0254422
HNRNPR	IL22RA1	0.279908	2.13e-10
HNRNPR	LGR4	0.386989	0
HNRNPR	LIFR	0.25914	5.18e-09
HNRNPR	LTBR	0.230953	2.09e-07
HNRNPR	MC1R	0.0500113	0.265686
HNRNPR	MET	0.213087	1.73e-06
HNRNPR	NR0B2	-0.132761	0.00302298
HNRNPR	NR2F2	0.384976	0
HNRNPR	NR3C2	0.108927	0.015156
HNRNPR	PPARD	0.267354	1.62e-09
HNRNPR	RARG	0.181551	4.82e-05
HNRNPR	RORA	0.194335	1.33e-05
HNRNPR	TNFRSF10C	-0.0387222	0.388887
HNRNPR	TNFRSF11A	0.175332	8.73e-05
HNRNPR	TNFRSF13C	-0.0171546	0.702734
HNRNPR	TNFRSF14	-0.232283	1.77e-07
HNRNPR	TNFRSF17	-0.2174	1.06e-06
HNRNPR	TNFRSF19	0.0709138	0.114332
HNRNPR	TNFRSF1A	0.147991	0.000946477
HNRNPR	TUBB3	0.237372	9.35e-08
HNRNPR	VIPR1	-0.115615	0.00992352
HNRNPR	ITGAL	0.0351643	0.433962
HNRNPR	PAK1	0.408227	0
HNRNPR	LCK	-0.00858112	0.84861
HNRNPR	CD247	-0.0345347	0.442241
HNRNPR	ZAP70	-0.0933305	0.0375599
HNRNPR	SHC3	-0.0481926	0.283479
HNRNPR	PRKCA	0.264528	2.43e-09
HNRNPR	BID	0.112852	0.0118506
HNRNPR	PTPRC	0.133928	0.00279415
HNRNPR	ITK	0.0659322	0.14213
HNRNPR	NCK2	0.399934	0
HNRNPR	GRAP2	0.05373	0.231735
HNRNPR	PAK2	0.659463	0
HNRNPR	PAK4	0.302896	6.73e-12
HNRNPR	MAP3K8	-0.0129283	0.773649
HNRNPR	CTLA4	0.0214844	0.63267
HNRNPR	CBLC	0.0501011	0.264828
HNRNPA3	CD1D	-0.0576191	0.199642
HNRNPA3	CD74	-0.10798	0.016066
HNRNPA3	CTSL	0.0376183	0.402558
HNRNPA3	HLA-DMA	-0.155291	0.000519421
HNRNPA3	HLA-DOA	0.0182735	0.684356
HNRNPA3	HLA-DOB	-0.0869798	0.0526607
HNRNPA3	HLA-DPA1	-0.0715639	0.111043
HNRNPA3	HLA-DPB1	-0.128558	0.00411914
HNRNPA3	HLA-DQA1	-0.0377084	0.401433
HNRNPA3	HLA-DQB1	-0.116888	0.00913353
HNRNPA3	HLA-DRB1	-0.16518	0.000220899
HNRNPA3	HLA-DRB5	-0.159115	0.000375348
HNRNPA3	HSPA1A	0.147641	0.000973449
HNRNPA3	HSPA2	0.106127	0.0179854
HNRNPA3	HSPA4	0.456485	0
HNRNPA3	HSPA6	0.114352	0.0107672
HNRNPA3	HSP90AA1	0.449027	0
HNRNPA3	CIITA	0.0884401	0.0488016
HNRNPA3	PSMC1	0.369563	2.58e-18
HNRNPA3	PSMC3	0.223246	5.32e-07
HNRNPA3	PSMC4	0.304738	4.96e-12
HNRNPA3	PSMC5	0.444675	0
HNRNPA3	PSMC6	0.235335	1.21e-07
HNRNPA3	PSMD1	0.590867	0
HNRNPA3	PSMD2	0.398483	0
HNRNPA3	PSMD4	0.198608	8.51e-06
HNRNPA3	PSMD8	0.113653	0.0112607
HNRNPA3	PSMD11	0.505525	0
HNRNPA3	PSMD13	0.122563	0.00625136
HNRNPA3	PSME2	0.0860582	0.0552247
HNRNPA3	RELB	0.131927	0.00323413
HNRNPA3	RFXAP	0.371978	0
HNRNPA3	TAP1	0.143857	0.00131408
HNRNPA3	TAP2	0.255764	8.26e-09
HNRNPA3	AP3B1	0.377661	0
HNRNPA3	PSME3	0.520488	0
HNRNPA3	PSMD14	0.291398	4.32e-11
HNRNPA3	PROCR	-0.067731	0.131549
HNRNPA3	ADRM1	0.268838	1.31e-09
HNRNPA3	RAET1E	-0.0211981	0.637212
HNRNPA3	TMSB10	-0.127029	0.004589
HNRNPA3	SFTPD	-0.0537472	0.231585
HNRNPA3	SERPIND1	-0.0393944	0.380831
HNRNPA3	S100P	-0.0817833	0.0685124
HNRNPA3	S100A10	-0.0071792	0.873113
HNRNPA3	S100A11	-0.0315649	0.482487
HNRNPA3	S100A16	-0.0094421	0.833632
HNRNPA3	WFDC2	-0.109522	0.0146086
HNRNPA3	ANOS1	0.0341824	0.446914
HNRNPA3	TLR2	0.0101105	0.822045
HNRNPA3	BPIFB1	-0.0925391	0.0391837
HNRNPA3	OASL	0.00824604	0.854454
HNRNPA3	CTSG	-0.0504144	0.261949
HNRNPA3	PML	0.149455	0.000840914
HNRNPA3	ISG20L2	0.481265	0
HNRNPA3	TFRC	0.299495	1.18e-11
HNRNPA3	GDF15	-0.0017935	0.968176
HNRNPA3	NEDD4	0.229256	2.57e-07
HNRNPA3	STAT1	0.378788	0
HNRNPA3	CCL20	-0.00333315	0.940894
HNRNPA3	PPIA	0.00428895	0.92399
HNRNPA3	NLRX1	0.120181	0.00734306
HNRNPA3	ITGAV	0.219213	8.56e-07
HNRNPA3	CACYBP	0.289784	5.57e-11
HNRNPA3	GNAI1	0.173683	0.000101844
HNRNPA3	FURIN	0.118288	0.0083295
HNRNPA3	ADAR	0.560371	0
HNRNPA3	F2RL1	0.110404	0.0138274
HNRNPA3	TKFC	0.196527	1.06e-05
HNRNPA3	ELAVL1	0.615135	0
HNRNPA3	SOD1	0.128439	0.00415433
HNRNPA3	DMBT1	-0.0218235	0.62731
HNRNPA3	RELA	0.377764	0
HNRNPA3	IL1A	-0.0301153	0.502962
HNRNPA3	PTX3	0.113951	0.011048
HNRNPA3	SYTL1	-0.0928552	0.038546
HNRNPA3	MAP2K1	0.307528	3.11e-12
HNRNPA3	NDRG1	0.174245	9.66e-05
HNRNPA3	TRIM22	0.0541871	0.227784
HNRNPA3	LANCL1	0.497353	0
HNRNPA3	PPP4C	0.0374436	0.404749
HNRNPA3	HMGB1	0.309479	2.23e-12
HNRNPA3	HGF	0.112431	0.0121724
HNRNPA3	PLSCR1	0.225548	4.03e-07
HNRNPA3	PIK3CG	0.0565249	0.208325
HNRNPA3	ARRB1	0.0898042	0.0454135
HNRNPA3	TBK1	0.394791	0
HNRNPA3	BIRC5	0.247091	2.66e-08
HNRNPA3	VTN	0.0531642	0.236692
HNRNPA3	OAS1	0.13328	0.00293017
HNRNPA3	AGER	0.0166925	0.710377
HNRNPA3	ACTG1	0.286141	9.82e-11
HNRNPA3	XCL2	-0.0239344	0.594508
HNRNPA3	CXCR4	0.0170447	0.704548
HNRNPA3	CXCR6	0.0201856	0.65338
HNRNPA3	PPARG	-0.0426284	0.342817
HNRNPA3	MIF	-0.0478446	0.286973
HNRNPA3	CD79A	-0.108673	0.0153962
HNRNPA3	CD79B	-0.134925	0.00259577
HNRNPA3	VAV2	0.458547	0
HNRNPA3	RAC1	0.137785	0.00209616
HNRNPA3	PPP3CA	0.223456	5.18e-07
HNRNPA3	KRAS	0.50339	0
HNRNPA3	NRAS	0.31132	1.63e-12
HNRNPA3	CD19	-0.0354522	0.430207
HNRNPA3	AKT2	0.4349	0
HNRNPA3	CD22	0.00535754	0.905132
HNRNPA3	PLCG2	0.189261	2.24e-05
HNRNPA3	CX3CL1	0.0629002	0.161425
HNRNPA3	CXCL17	-0.0748843	0.0953928
HNRNPA3	SEMA3A	0.108741	0.0153314
HNRNPA3	SEMA3C	0.0910806	0.0424245
HNRNPA3	SEMA4G	0.223443	5.19e-07
HNRNPA3	SEMA7A	0.0823453	0.0666283
HNRNPA3	ACKR1	-0.0560493	0.212183
HNRNPA3	PLAUR	-0.0134997	0.763936
HNRNPA3	ROBO2	-0.00444134	0.921298
HNRNPA3	BMP1	0.0696745	0.120813
HNRNPA3	BMP5	0.0128593	0.774825
HNRNPA3	BMP7	0.0949368	0.0343512
HNRNPA3	ADA2	0.149905	0.000810753
HNRNPA3	CMTM7	0.0453907	0.312433
HNRNPA3	CTF1	0.0432469	0.335856
HNRNPA3	EREG	-0.0411417	0.359924
HNRNPA3	VEGFD	0.00207546	0.963188
HNRNPA3	GAL	0.0452951	0.313569
HNRNPA3	GDF10	0.0101154	0.822021
HNRNPA3	GHRL	-0.096635	0.0312781
HNRNPA3	GMFB	0.291501	4.25e-11
HNRNPA3	GREM1	0.0471961	0.293561
HNRNPA3	HDGF	0.455579	0
HNRNPA3	HDGFL3	0.345843	2.65e-15
HNRNPA3	IL11	0.0822984	0.0667839
HNRNPA3	IL24	0.034567	0.441815
HNRNPA3	IL33	-0.0644488	0.151337
HNRNPA3	INHBA	0.119702	0.00758247
HNRNPA3	JAG1	0.1798	5.7e-05
HNRNPA3	KITLG	0.106364	0.0177298
HNRNPA3	KL	0.074675	0.0963242
HNRNPA3	LTB	-0.0914874	0.0415075
HNRNPA3	NMB	-0.032758	0.466085
HNRNPA3	NTS	0.0432465	0.335981
HNRNPA3	OGN	-0.0395586	0.378719
HNRNPA3	PDGFB	0.155545	0.00050843
HNRNPA3	PTHLH	0.139597	0.00182703
HNRNPA3	SCGB3A1	-0.165288	0.000218797
HNRNPA3	AIMP1	0.302456	7.23e-12
HNRNPA3	TNFSF13	-0.139784	0.00180104
HNRNPA3	ADIPOR2	0.419113	0
HNRNPA3	ADRB1	0.0505296	0.260859
HNRNPA3	ADRB2	0.0042608	0.924488
HNRNPA3	CSF2RB	0.0791885	0.0777849
HNRNPA3	FGFR2	0.112008	0.0125019
HNRNPA3	HTR3A	0.000494905	0.991219
HNRNPA3	IL1R2	0.00579008	0.897514
HNRNPA3	IL20RB	0.0751921	0.094036
HNRNPA3	IL22RA1	0.244177	3.52e-08
HNRNPA3	LGR4	0.199082	8.09e-06
HNRNPA3	LIFR	0.219019	8.75e-07
HNRNPA3	LTBR	0.192821	1.56e-05
HNRNPA3	MC1R	0.170797	0.000132999
HNRNPA3	MET	0.0925804	0.0391263
HNRNPA3	NR0B2	-0.0267535	0.551822
HNRNPA3	NR2F2	0.297446	1.64e-11
HNRNPA3	NR3C2	0.0860934	0.0551249
HNRNPA3	PPARD	0.223622	5.08e-07
HNRNPA3	RARG	0.118983	0.0079543
HNRNPA3	RORA	0.199718	7.56e-06
HNRNPA3	TNFRSF10C	-0.00402962	0.928573
HNRNPA3	TNFRSF11A	0.0830315	0.064386
HNRNPA3	TNFRSF13C	0.119966	0.00744979
HNRNPA3	TNFRSF14	-0.0760132	0.0904923
HNRNPA3	TNFRSF17	-0.167171	0.000184881
HNRNPA3	TNFRSF19	0.0780385	0.0822086
HNRNPA3	TNFRSF1A	0.0825125	0.0660763
HNRNPA3	TUBB3	0.206668	3.56e-06
HNRNPA3	VIPR1	0.00950466	0.832546
HNRNPA3	ITGAL	0.127872	0.0043245
HNRNPA3	PAK1	0.289266	6.04e-11
HNRNPA3	LCK	0.0349875	0.436278
HNRNPA3	CD247	0.0318631	0.478359
HNRNPA3	ZAP70	0.0713117	0.11231
HNRNPA3	SHC3	-0.00497388	0.911897
HNRNPA3	PRKCA	0.211945	1.97e-06
HNRNPA3	BID	0.0508946	0.257328
HNRNPA3	PTPRC	0.0774836	0.0844148
HNRNPA3	ITK	0.100303	0.0253795
HNRNPA3	NCK2	0.444043	0
HNRNPA3	GRAP2	0.125981	0.00493852
HNRNPA3	PAK2	0.524914	0
HNRNPA3	PAK4	0.378466	0
HNRNPA3	MAP3K8	0.0582409	0.194827
HNRNPA3	CTLA4	0.102688	0.0220825
HNRNPA3	CBLC	0.131009	0.00345646
HNRNPA1	CD1D	-0.152647	0.000647438
HNRNPA1	CD74	-0.106229	0.0178748
HNRNPA1	CTSL	0.02041	0.649783
HNRNPA1	HLA-DMA	-0.177735	6.95e-05
HNRNPA1	HLA-DOA	-0.067499	0.132879
HNRNPA1	HLA-DOB	-0.195575	1.17e-05
HNRNPA1	HLA-DPA1	-0.110985	0.0133341
HNRNPA1	HLA-DPB1	-0.135286	0.00252733
HNRNPA1	HLA-DQA1	-0.10403	0.0203968
HNRNPA1	HLA-DQB1	-0.145374	0.00116616
HNRNPA1	HLA-DRB1	-0.165943	0.000206387
HNRNPA1	HLA-DRB5	-0.141021	0.00163801
HNRNPA1	HSPA1A	0.0869559	0.052726
HNRNPA1	HSPA2	-0.0316365	0.481495
HNRNPA1	HSPA4	0.46769	0
HNRNPA1	HSPA6	0.0653629	0.145612
HNRNPA1	HSP90AA1	0.339432	9.65e-15
HNRNPA1	CIITA	-0.0486263	0.279164
HNRNPA1	PSMC1	0.304227	5.39e-12
HNRNPA1	PSMC3	0.201133	6.5e-06
HNRNPA1	PSMC4	0.18373	3.89e-05
HNRNPA1	PSMC5	0.334556	2.48e-14
HNRNPA1	PSMC6	0.21096	2.21e-06
HNRNPA1	PSMD1	0.331666	4.29e-14
HNRNPA1	PSMD2	0.291655	4.14e-11
HNRNPA1	PSMD4	0.230457	2.22e-07
HNRNPA1	PSMD8	0.163273	0.000261482
HNRNPA1	PSMD11	0.333186	3.22e-14
HNRNPA1	PSMD13	0.125932	0.00495538
HNRNPA1	PSME2	0.100688	0.0248205
HNRNPA1	RELB	0.0664169	0.139217
HNRNPA1	RFXAP	0.269365	1.21e-09
HNRNPA1	TAP1	0.0310861	0.489156
HNRNPA1	TAP2	0.141869	0.00153426
HNRNPA1	AP3B1	0.418314	0
HNRNPA1	PSME3	0.389998	0
HNRNPA1	PSMD14	0.17422	9.69e-05
HNRNPA1	PROCR	-0.0967544	0.031069
HNRNPA1	ADRM1	0.156981	0.000450359
HNRNPA1	RAET1E	-0.0564072	0.209275
HNRNPA1	TMSB10	0.0335959	0.454753
HNRNPA1	SFTPD	-0.0374843	0.404237
HNRNPA1	SERPIND1	-0.0380603	0.397181
HNRNPA1	S100P	-0.0583277	0.194162
HNRNPA1	S100A10	0.0431339	0.337121
HNRNPA1	S100A11	0.0222131	0.621174
HNRNPA1	S100A16	0.0673367	0.133815
HNRNPA1	WFDC2	-0.090102	0.0447007
HNRNPA1	ANOS1	-0.0122427	0.785352
HNRNPA1	TLR2	-0.0227854	0.612211
HNRNPA1	BPIFB1	-0.171105	0.000126478
HNRNPA1	OASL	-0.0562798	0.210307
HNRNPA1	CTSG	-0.0635973	0.156872
HNRNPA1	PML	0.103277	0.0213285
HNRNPA1	ISG20L2	0.427237	0
HNRNPA1	TFRC	0.109314	0.0147975
HNRNPA1	GDF15	-0.0426093	0.343033
HNRNPA1	NEDD4	0.122539	0.00626149
HNRNPA1	STAT1	0.169753	0.000146323
HNRNPA1	CCL20	0.0198946	0.658057
HNRNPA1	PPIA	0.0746506	0.0964334
HNRNPA1	NLRX1	0.0495183	0.270432
HNRNPA1	ITGAV	0.128116	0.00425045
HNRNPA1	CACYBP	0.314012	1.03e-12
HNRNPA1	GNAI1	0.0773529	0.0849413
HNRNPA1	FURIN	0.170843	0.000132429
HNRNPA1	ADAR	0.429902	0
HNRNPA1	F2RL1	0.138071	0.00205147
HNRNPA1	TKFC	0.173105	0.000107467
HNRNPA1	ELAVL1	0.584823	0
HNRNPA1	SOD1	0.109818	0.0143419
HNRNPA1	DMBT1	-0.0012206	0.978339
HNRNPA1	RELA	0.344863	3.24e-15
HNRNPA1	IL1A	-0.139183	0.00186954
HNRNPA1	PTX3	0.0353989	0.4309
HNRNPA1	SYTL1	-0.13975	0.00180576
HNRNPA1	MAP2K1	0.313912	1.04e-12
HNRNPA1	NDRG1	0.141292	0.00160418
HNRNPA1	TRIM22	-0.0367517	0.41349
HNRNPA1	LANCL1	0.295673	2.18e-11
HNRNPA1	PPP4C	0.0329765	0.463114
HNRNPA1	HMGB1	0.365017	2.41e-17
HNRNPA1	HGF	-0.0250558	0.577225
HNRNPA1	PLSCR1	0.101002	0.0243729
HNRNPA1	PIK3CG	-0.036536	0.416239
HNRNPA1	ARRB1	0.112133	0.012404
HNRNPA1	TBK1	0.38503	0
HNRNPA1	BIRC5	0.206071	3.8e-06
HNRNPA1	VTN	0.0198101	0.659419
HNRNPA1	OAS1	0.0593998	0.186081
HNRNPA1	AGER	0.0214392	0.633387
HNRNPA1	ACTG1	0.444184	0
HNRNPA1	XCL2	-0.0107919	0.810337
HNRNPA1	CXCR4	-0.0485432	0.279987
HNRNPA1	CXCR6	-0.0184088	0.682145
HNRNPA1	PPARG	-0.111303	0.01307
HNRNPA1	MIF	0.089773	0.0454887
HNRNPA1	CD79A	-0.207834	3.13e-06
HNRNPA1	CD79B	-0.217883	9.99e-07
HNRNPA1	VAV2	0.289638	5.7e-11
HNRNPA1	RAC1	0.0383504	0.39346
HNRNPA1	PPP3CA	0.313791	1.07e-12
HNRNPA1	KRAS	0.420491	0
HNRNPA1	NRAS	0.23111	2.05e-07
HNRNPA1	CD19	-0.166994	0.000187832
HNRNPA1	AKT2	0.263397	2.85e-09
HNRNPA1	CD22	-0.120325	0.00727274
HNRNPA1	PLCG2	-0.0315245	0.483049
HNRNPA1	CX3CL1	-0.0126956	0.777616
HNRNPA1	CXCL17	-0.0974209	0.0299241
HNRNPA1	SEMA3A	0.100064	0.0257322
HNRNPA1	SEMA3C	0.00324264	0.942496
HNRNPA1	SEMA4G	0.138582	0.00197354
HNRNPA1	SEMA7A	0.0295446	0.510961
HNRNPA1	ACKR1	-0.0896612	0.0457592
HNRNPA1	PLAUR	0.00669935	0.88153
HNRNPA1	ROBO2	-0.0614632	0.171231
HNRNPA1	BMP1	0.0412283	0.358913
HNRNPA1	BMP5	0.0367438	0.413591
HNRNPA1	BMP7	-0.0220574	0.623739
HNRNPA1	ADA2	0.00281958	0.949988
HNRNPA1	CMTM7	0.00905413	0.840374
HNRNPA1	CTF1	-0.0363289	0.418886
HNRNPA1	EREG	-0.079166	0.0778694
HNRNPA1	VEGFD	-0.0565289	0.20837
HNRNPA1	GAL	0.0858818	0.0557069
HNRNPA1	GDF10	-0.00591423	0.895366
HNRNPA1	GHRL	-0.187216	2.75e-05
HNRNPA1	GMFB	0.238544	8.06e-08
HNRNPA1	GREM1	-0.0442131	0.325162
HNRNPA1	HDGF	0.451691	0
HNRNPA1	HDGFL3	0.232423	1.74e-07
HNRNPA1	IL11	0.0234265	0.602237
HNRNPA1	IL24	-0.0367799	0.413132
HNRNPA1	IL33	-0.0566713	0.207148
HNRNPA1	INHBA	0.0292492	0.515197
HNRNPA1	JAG1	0.131378	0.00336544
HNRNPA1	KITLG	0.13627	0.00234872
HNRNPA1	KL	0.0139163	0.756877
HNRNPA1	LTB	-0.0609519	0.174826
HNRNPA1	NMB	-0.0089468	0.842241
HNRNPA1	NTS	0.00162765	0.971127
HNRNPA1	OGN	-0.0919435	0.0404993
HNRNPA1	PDGFB	0.0493008	0.272544
HNRNPA1	PTHLH	0.106794	0.0172723
HNRNPA1	SCGB3A1	-0.20329	5.15e-06
HNRNPA1	AIMP1	0.339423	9.67e-15
HNRNPA1	TNFSF13	-0.101739	0.0233476
HNRNPA1	ADIPOR2	0.321721	2.65e-13
HNRNPA1	ADRB1	-0.0470519	0.29515
HNRNPA1	ADRB2	-0.0500466	0.265349
HNRNPA1	CSF2RB	-0.0128498	0.774987
HNRNPA1	FGFR2	0.0288779	0.520547
HNRNPA1	HTR3A	-0.0965893	0.0313244
HNRNPA1	IL1R2	-0.0584385	0.193316
HNRNPA1	IL20RB	0.00927719	0.836496
HNRNPA1	IL22RA1	0.0179964	0.68899
HNRNPA1	LGR4	0.170442	0.00013739
HNRNPA1	LIFR	0.155092	0.000528155
HNRNPA1	LTBR	0.205573	4.01e-06
HNRNPA1	MC1R	-0.0174173	0.698404
HNRNPA1	MET	0.047472	0.290746
HNRNPA1	NR0B2	-0.0563748	0.209615
HNRNPA1	NR2F2	0.162193	0.000287469
HNRNPA1	NR3C2	-0.00732309	0.870592
HNRNPA1	PPARD	0.13617	0.00236636
HNRNPA1	RARG	0.0691663	0.123552
HNRNPA1	RORA	0.0298179	0.507059
HNRNPA1	TNFRSF10C	0.0873384	0.0516901
HNRNPA1	TNFRSF11A	0.0175582	0.696084
HNRNPA1	TNFRSF13C	-0.0989629	0.027413
HNRNPA1	TNFRSF14	-0.22906	2.63e-07
HNRNPA1	TNFRSF17	-0.224371	4.65e-07
HNRNPA1	TNFRSF19	-0.0231833	0.606012
HNRNPA1	TNFRSF1A	0.195929	1.13e-05
HNRNPA1	TUBB3	0.111348	0.0130331
HNRNPA1	VIPR1	-0.0211257	0.638363
HNRNPA1	ITGAL	-0.0272989	0.54361
HNRNPA1	PAK1	0.16164	0.000301691
HNRNPA1	LCK	-0.0237237	0.597639
HNRNPA1	CD247	-0.0248151	0.580888
HNRNPA1	ZAP70	-0.0625478	0.163789
HNRNPA1	SHC3	-0.00129576	0.977005
HNRNPA1	PRKCA	0.131211	0.00340624
HNRNPA1	BID	0.0199347	0.657412
HNRNPA1	PTPRC	-0.0162337	0.717992
HNRNPA1	ITK	0.00766218	0.864657
HNRNPA1	NCK2	0.213303	1.69e-06
HNRNPA1	GRAP2	0.0411619	0.359689
HNRNPA1	PAK2	0.347111	2.04e-15
HNRNPA1	PAK4	0.27798	3.41e-10
HNRNPA1	MAP3K8	-0.0173066	0.700227
HNRNPA1	CTLA4	-0.0405974	0.36632
HNRNPA1	CBLC	0.118279	0.00833462
HNRNPA0	CD1D	-0.0827459	0.0653116
HNRNPA0	CD74	-0.0321507	0.474395
HNRNPA0	CTSL	0.0597996	0.183132
HNRNPA0	HLA-DMA	-0.109171	0.0149297
HNRNPA0	HLA-DOA	-0.00166584	0.97044
HNRNPA0	HLA-DOB	-0.110254	0.013958
HNRNPA0	HLA-DPA1	-0.0497295	0.268392
HNRNPA0	HLA-DPB1	-0.0759856	0.0906095
HNRNPA0	HLA-DQA1	-0.0385045	0.39156
HNRNPA0	HLA-DQB1	-0.066274	0.140072
HNRNPA0	HLA-DRB1	-0.0885872	0.0484263
HNRNPA0	HLA-DRB5	-0.0807551	0.0720718
HNRNPA0	HSPA1A	0.0832982	0.0635315
HNRNPA0	HSPA2	0.19191	1.71e-05
HNRNPA0	HSPA4	0.506575	0
HNRNPA0	HSPA6	-0.0176965	0.69381
HNRNPA0	HSP90AA1	0.377095	0
HNRNPA0	CIITA	0.0216381	0.630239
HNRNPA0	PSMC1	0.272452	7.74e-10
HNRNPA0	PSMC3	0.164241	0.000240095
HNRNPA0	PSMC4	0.26309	2.98e-09
HNRNPA0	PSMC5	0.245266	3.38e-08
HNRNPA0	PSMC6	0.121944	0.0065199
HNRNPA0	PSMD1	0.361341	7.34e-17
HNRNPA0	PSMD2	0.323089	2.07e-13
HNRNPA0	PSMD4	0.205722	3.95e-06
HNRNPA0	PSMD8	0.196147	1.1e-05
HNRNPA0	PSMD11	0.302177	7.57e-12
HNRNPA0	PSMD13	0.103102	0.0215509
HNRNPA0	PSME2	-0.0595173	0.185211
HNRNPA0	RELB	0.166646	0.000193795
HNRNPA0	RFXAP	0.25938	5.01e-09
HNRNPA0	TAP1	0.0415592	0.355067
HNRNPA0	TAP2	0.129422	0.00387349
HNRNPA0	AP3B1	0.401852	0
HNRNPA0	PSME3	0.36211	5.92e-17
HNRNPA0	PSMD14	0.136052	0.0023873
HNRNPA0	PROCR	-0.113255	0.0115507
HNRNPA0	ADRM1	0.290755	4.78e-11
HNRNPA0	RAET1E	0.0331082	0.46133
HNRNPA0	TMSB10	-0.011818	0.792626
HNRNPA0	SFTPD	-0.00400469	0.929014
HNRNPA0	SERPIND1	-0.0559426	0.213135
HNRNPA0	S100P	0.0266374	0.553423
HNRNPA0	S100A10	-0.127932	0.00430607
HNRNPA0	S100A11	-0.0695644	0.121402
HNRNPA0	S100A16	0.0452697	0.313726
HNRNPA0	WFDC2	0.0101294	0.821718
HNRNPA0	ANOS1	0.0132108	0.768842
HNRNPA0	TLR2	-0.0668712	0.136528
HNRNPA0	BPIFB1	-0.0612166	0.173017
HNRNPA0	OASL	-0.0626809	0.162894
HNRNPA0	CTSG	-0.00792699	0.860075
HNRNPA0	PML	0.123684	0.00578972
HNRNPA0	ISG20L2	0.38427	0
HNRNPA0	TFRC	0.120226	0.00732096
HNRNPA0	GDF15	0.155508	0.000510021
HNRNPA0	NEDD4	0.109393	0.0147256
HNRNPA0	STAT1	0.128376	0.0041728
HNRNPA0	CCL20	0.0414156	0.356733
HNRNPA0	PPIA	-0.00266758	0.952681
HNRNPA0	NLRX1	0.128459	0.00414825
HNRNPA0	ITGAV	0.0337973	0.452052
HNRNPA0	CACYBP	0.212016	1.96e-06
HNRNPA0	GNAI1	0.256003	7.99e-09
HNRNPA0	FURIN	0.295884	2.11e-11
HNRNPA0	ADAR	0.403043	0
HNRNPA0	F2RL1	0.190602	1.96e-05
HNRNPA0	TKFC	0.173443	0.000104145
HNRNPA0	ELAVL1	0.499873	0
HNRNPA0	SOD1	0.104176	0.0202199
HNRNPA0	DMBT1	-0.00944034	0.833662
HNRNPA0	RELA	0.304434	5.21e-12
HNRNPA0	IL1A	-0.0700402	0.118896
HNRNPA0	PTX3	0.0526941	0.240867
HNRNPA0	SYTL1	-0.0563554	0.209694
HNRNPA0	MAP2K1	0.189998	2.08e-05
HNRNPA0	NDRG1	0.096674	0.0312097
HNRNPA0	TRIM22	-0.0357773	0.425988
HNRNPA0	LANCL1	0.363432	4.01e-17
HNRNPA0	PPP4C	0.120943	0.00697645
HNRNPA0	HMGB1	0.217687	1.02e-06
HNRNPA0	HGF	0.0992337	0.0269913
HNRNPA0	PLSCR1	0.0613985	0.171683
HNRNPA0	PIK3CG	0.0140306	0.754943
HNRNPA0	ARRB1	0.178805	6.28e-05
HNRNPA0	TBK1	0.252126	1.36e-08
HNRNPA0	BIRC5	0.0902843	0.044269
HNRNPA0	VTN	0.116757	0.0092121
HNRNPA0	OAS1	0.0645517	0.150684
HNRNPA0	AGER	0.0518787	0.248232
HNRNPA0	ACTG1	0.337902	1.3e-14
HNRNPA0	XCL2	-0.0764309	0.0887344
HNRNPA0	CXCR4	0.0248919	0.579719
HNRNPA0	CXCR6	-0.0643775	0.151791
HNRNPA0	PPARG	-0.124075	0.00563591
HNRNPA0	MIF	0.0750215	0.0947859
HNRNPA0	CD79A	-0.0769245	0.0866854
HNRNPA0	CD79B	-0.0932883	0.0376466
HNRNPA0	VAV2	0.380846	0
HNRNPA0	RAC1	0.0570533	0.204099
HNRNPA0	PPP3CA	0.165406	0.000216498
HNRNPA0	KRAS	0.317275	5.82e-13
HNRNPA0	NRAS	0.169141	0.000154706
HNRNPA0	CD19	-0.0613891	0.171749
HNRNPA0	AKT2	0.441414	0
HNRNPA0	CD22	-0.00315408	0.944064
HNRNPA0	PLCG2	0.0669705	0.135946
HNRNPA0	CX3CL1	-0.0255402	0.569883
HNRNPA0	CXCL17	-0.092061	0.040243
HNRNPA0	SEMA3A	0.0749657	0.0950324
HNRNPA0	SEMA3C	-0.0411884	0.359379
HNRNPA0	SEMA4G	0.159303	0.000369336
HNRNPA0	SEMA7A	0.136748	0.00226626
HNRNPA0	ACKR1	0.0478635	0.286782
HNRNPA0	PLAUR	0.0650942	0.147277
HNRNPA0	ROBO2	0.0932381	0.0377499
HNRNPA0	BMP1	0.173728	0.000101414
HNRNPA0	BMP5	0.0231004	0.607301
HNRNPA0	BMP7	0.139846	0.00177692
HNRNPA0	ADA2	0.0823772	0.0665228
HNRNPA0	CMTM7	-0.0230679	0.607807
HNRNPA0	CTF1	0.0614323	0.171447
HNRNPA0	EREG	-0.136825	0.00225316
HNRNPA0	VEGFD	0.0562385	0.21072
HNRNPA0	GAL	0.148765	0.000878911
HNRNPA0	GDF10	0.0954768	0.0333359
HNRNPA0	GHRL	-0.100538	0.0250376
HNRNPA0	GMFB	0.219588	8.19e-07
HNRNPA0	GREM1	0.0047122	0.916515
HNRNPA0	HDGF	0.313277	1.17e-12
HNRNPA0	HDGFL3	0.286755	8.93e-11
HNRNPA0	IL11	0.0848494	0.0587446
HNRNPA0	IL24	-0.00581833	0.897016
HNRNPA0	IL33	0.00570749	0.898968
HNRNPA0	INHBA	0.0820677	0.0675535
HNRNPA0	JAG1	0.180973	5.09e-05
HNRNPA0	KITLG	0.00630708	0.88842
HNRNPA0	KL	0.159539	0.000361892
HNRNPA0	LTB	0.032031	0.476043
HNRNPA0	NMB	0.0494526	0.271069
HNRNPA0	NTS	0.0738282	0.100179
HNRNPA0	OGN	-0.014649	0.744511
HNRNPA0	PDGFB	0.207422	3.27e-06
HNRNPA0	PTHLH	0.155014	0.000531609
HNRNPA0	SCGB3A1	-0.0892372	0.0467969
HNRNPA0	AIMP1	0.167453	0.000180236
HNRNPA0	TNFSF13	-0.0085732	0.848748
HNRNPA0	ADIPOR2	0.310566	1.86e-12
HNRNPA0	ADRB1	0.026016	0.562843
HNRNPA0	ADRB2	0.0637189	0.156031
HNRNPA0	CSF2RB	0.0634686	0.157665
HNRNPA0	FGFR2	0.138856	0.00193301
HNRNPA0	HTR3A	0.0693475	0.122597
HNRNPA0	IL1R2	0.00335427	0.94052
HNRNPA0	IL20RB	0.00464349	0.917728
HNRNPA0	IL22RA1	0.109211	0.0148566
HNRNPA0	LGR4	0.0854914	0.0568528
HNRNPA0	LIFR	0.139434	0.00184981
HNRNPA0	LTBR	0.22358	5.11e-07
HNRNPA0	MC1R	0.135027	0.00257625
HNRNPA0	MET	-0.115729	0.00985043
HNRNPA0	NR0B2	0.0450309	0.316403
HNRNPA0	NR2F2	0.24412	3.92e-08
HNRNPA0	NR3C2	0.0242823	0.589038
HNRNPA0	PPARD	0.205633	3.99e-06
HNRNPA0	RARG	0.0563621	0.20964
HNRNPA0	RORA	0.152174	0.000673221
HNRNPA0	TNFRSF10C	0.0564131	0.209227
HNRNPA0	TNFRSF11A	-0.0175925	0.695519
HNRNPA0	TNFRSF13C	-0.000250727	0.995551
HNRNPA0	TNFRSF14	-0.102814	0.02192
HNRNPA0	TNFRSF17	-0.151359	0.000719908
HNRNPA0	TNFRSF19	0.109518	0.014612
HNRNPA0	TNFRSF1A	0.232548	1.71e-07
HNRNPA0	TUBB3	0.189899	2.1e-05
HNRNPA0	VIPR1	-0.00679084	0.879924
HNRNPA0	ITGAL	0.031154	0.488208
HNRNPA0	PAK1	0.0977499	0.0293723
HNRNPA0	LCK	0.0177249	0.693344
HNRNPA0	CD247	-0.0127867	0.776063
HNRNPA0	ZAP70	0.0194106	0.665867
HNRNPA0	SHC3	-0.0505281	0.260774
HNRNPA0	PRKCA	0.049842	0.267309
HNRNPA0	BID	0.0223444	0.619113
HNRNPA0	PTPRC	-0.0140501	0.754614
HNRNPA0	ITK	-7.71e-05	0.998632
HNRNPA0	NCK2	0.467296	0
HNRNPA0	GRAP2	0.0381168	0.39635
HNRNPA0	PAK2	0.350668	9.53e-16
HNRNPA0	PAK4	0.379589	0
HNRNPA0	MAP3K8	0.00248762	0.95587
HNRNPA0	CTLA4	-0.0381083	0.396456
HNRNPA0	CBLC	0.137213	0.00218841
HNRNPA2B1	CD1D	-0.139839	0.00179349
HNRNPA2B1	CD74	-0.154494	0.000555277
HNRNPA2B1	CTSL	0.0596322	0.184363
HNRNPA2B1	HLA-DMA	-0.17495	9.05e-05
HNRNPA2B1	HLA-DOA	-0.0736732	0.100884
HNRNPA2B1	HLA-DOB	-0.171349	0.000126423
HNRNPA2B1	HLA-DPA1	-0.124509	0.00546996
HNRNPA2B1	HLA-DPB1	-0.182623	4.34e-05
HNRNPA2B1	HLA-DQA1	-0.0848584	0.0587178
HNRNPA2B1	HLA-DQB1	-0.123251	0.00596416
HNRNPA2B1	HLA-DRB1	-0.174441	9.49e-05
HNRNPA2B1	HLA-DRB5	-0.171906	0.000120086
HNRNPA2B1	HSPA1A	0.273222	6.91e-10
HNRNPA2B1	HSPA2	0.182807	4.26e-05
HNRNPA2B1	HSPA4	0.441454	0
HNRNPA2B1	HSPA6	0.202779	5.44e-06
HNRNPA2B1	HSP90AA1	0.393341	0
HNRNPA2B1	CIITA	0.0780191	0.0822847
HNRNPA2B1	PSMC1	0.364947	2.46e-17
HNRNPA2B1	PSMC3	0.322408	2.34e-13
HNRNPA2B1	PSMC4	0.325504	1.34e-13
HNRNPA2B1	PSMC5	0.573904	0
HNRNPA2B1	PSMC6	0.288953	6.34e-11
HNRNPA2B1	PSMD1	0.56568	0
HNRNPA2B1	PSMD2	0.453866	0
HNRNPA2B1	PSMD4	0.326434	1.13e-13
HNRNPA2B1	PSMD8	0.0585875	0.192181
HNRNPA2B1	PSMD11	0.601535	0
HNRNPA2B1	PSMD13	0.172851	0.000110035
HNRNPA2B1	PSME2	0.126447	0.00478032
HNRNPA2B1	RELB	0.121846	0.00656328
HNRNPA2B1	RFXAP	0.311657	1.54e-12
HNRNPA2B1	TAP1	0.133499	0.00288361
HNRNPA2B1	TAP2	0.264826	2.33e-09
HNRNPA2B1	AP3B1	0.334743	2.39e-14
HNRNPA2B1	PSME3	0.508234	0
HNRNPA2B1	PSMD14	0.253158	1.18e-08
HNRNPA2B1	PROCR	-0.0679034	0.130568
HNRNPA2B1	ADRM1	0.376162	0
HNRNPA2B1	RAET1E	0.0269854	0.548251
HNRNPA2B1	TMSB10	-0.0353928	0.430981
HNRNPA2B1	SFTPD	-0.190091	2.06e-05
HNRNPA2B1	SERPIND1	-0.0702265	0.117916
HNRNPA2B1	S100P	-0.109125	0.0149724
HNRNPA2B1	S100A10	0.0830595	0.064296
HNRNPA2B1	S100A11	0.0300203	0.504179
HNRNPA2B1	S100A16	0.089634	0.0458251
HNRNPA2B1	WFDC2	-0.162406	0.000282165
HNRNPA2B1	ANOS1	0.0121199	0.787453
HNRNPA2B1	TLR2	-0.0277386	0.537138
HNRNPA2B1	BPIFB1	-0.113023	0.0116884
HNRNPA2B1	OASL	0.0135456	0.763157
HNRNPA2B1	CTSG	-0.142515	0.00144539
HNRNPA2B1	PML	0.156056	0.000486992
HNRNPA2B1	ISG20L2	0.528136	0
HNRNPA2B1	TFRC	0.278408	3.2e-10
HNRNPA2B1	GDF15	-0.0429861	0.33878
HNRNPA2B1	NEDD4	0.294594	2.6e-11
HNRNPA2B1	STAT1	0.300316	1.03e-11
HNRNPA2B1	CCL20	0.00276523	0.950951
HNRNPA2B1	PPIA	0.319156	4.18e-13
HNRNPA2B1	NLRX1	0.212951	1.76e-06
HNRNPA2B1	ITGAV	0.195657	1.16e-05
HNRNPA2B1	CACYBP	0.325625	1.31e-13
HNRNPA2B1	GNAI1	0.166885	0.000189696
HNRNPA2B1	FURIN	0.108259	0.0157928
HNRNPA2B1	ADAR	0.550434	0
HNRNPA2B1	F2RL1	0.070729	0.115281
HNRNPA2B1	TKFC	0.311839	1.49e-12
HNRNPA2B1	ELAVL1	0.613656	0
HNRNPA2B1	SOD1	0.184671	3.55e-05
HNRNPA2B1	DMBT1	-0.0901381	0.044615
HNRNPA2B1	RELA	0.419497	0
HNRNPA2B1	IL1A	0.0385642	0.390956
HNRNPA2B1	PTX3	0.139431	0.00185028
HNRNPA2B1	SYTL1	-0.0351156	0.4346
HNRNPA2B1	MAP2K1	0.289417	5.9e-11
HNRNPA2B1	NDRG1	0.188165	2.5e-05
HNRNPA2B1	TRIM22	0.0115937	0.796475
HNRNPA2B1	LANCL1	0.344771	3.31e-15
HNRNPA2B1	PPP4C	0.156216	0.00048047
HNRNPA2B1	HMGB1	0.228988	2.66e-07
HNRNPA2B1	HGF	0.0202453	0.652423
HNRNPA2B1	PLSCR1	0.206883	3.48e-06
HNRNPA2B1	PIK3CG	-0.0723869	0.106987
HNRNPA2B1	ARRB1	0.0374805	0.404285
HNRNPA2B1	TBK1	0.368318	6.04e-18
HNRNPA2B1	BIRC5	0.33613	1.83e-14
HNRNPA2B1	VTN	0.0224674	0.617185
HNRNPA2B1	OAS1	0.114593	0.0106012
HNRNPA2B1	AGER	-0.0572486	0.202553
HNRNPA2B1	ACTG1	0.214561	1.47e-06
HNRNPA2B1	XCL2	-0.0968535	0.0308623
HNRNPA2B1	CXCR4	-0.108802	0.0152739
HNRNPA2B1	CXCR6	-0.0917505	0.0409235
HNRNPA2B1	PPARG	-0.0121322	0.787243
HNRNPA2B1	MIF	-0.0228548	0.611128
HNRNPA2B1	CD79A	-0.252665	1.26e-08
HNRNPA2B1	CD79B	-0.27656	4.21e-10
HNRNPA2B1	VAV2	0.45165	0
HNRNPA2B1	RAC1	0.371056	0
HNRNPA2B1	PPP3CA	0.232578	1.71e-07
HNRNPA2B1	KRAS	0.376027	0
HNRNPA2B1	NRAS	0.335993	1.88e-14
HNRNPA2B1	CD19	-0.15769	0.000424017
HNRNPA2B1	AKT2	0.367541	8.95e-18
HNRNPA2B1	CD22	-0.0963417	0.0317968
HNRNPA2B1	PLCG2	0.0216648	0.629817
HNRNPA2B1	CX3CL1	0.0729752	0.104161
HNRNPA2B1	CXCL17	-0.150127	0.000796204
HNRNPA2B1	SEMA3A	0.17447	9.46e-05
HNRNPA2B1	SEMA3C	0.129156	0.0039477
HNRNPA2B1	SEMA4G	0.105689	0.018467
HNRNPA2B1	SEMA7A	0.0892384	0.046794
HNRNPA2B1	ACKR1	-0.172295	0.000115847
HNRNPA2B1	PLAUR	0.0282276	0.529985
HNRNPA2B1	ROBO2	-0.0670677	0.135378
HNRNPA2B1	BMP1	0.16052	0.000332521
HNRNPA2B1	BMP5	0.0175164	0.696772
HNRNPA2B1	BMP7	0.0412905	0.358313
HNRNPA2B1	ADA2	0.0338595	0.45122
HNRNPA2B1	CMTM7	0.0398179	0.3756
HNRNPA2B1	CTF1	0.0946224	0.0349868
HNRNPA2B1	EREG	0.0707752	0.115043
HNRNPA2B1	VEGFD	-0.105716	0.0184005
HNRNPA2B1	GAL	0.0447013	0.319962
HNRNPA2B1	GDF10	-0.106674	0.0173621
HNRNPA2B1	GHRL	-0.115758	0.00983182
HNRNPA2B1	GMFB	0.227359	3.24e-07
HNRNPA2B1	GREM1	0.0400084	0.373318
HNRNPA2B1	HDGF	0.478993	0
HNRNPA2B1	HDGFL3	0.261672	3.64e-09
HNRNPA2B1	IL11	0.138579	0.00197399
HNRNPA2B1	IL24	-0.0656163	0.144054
HNRNPA2B1	IL33	-0.215035	1.39e-06
HNRNPA2B1	INHBA	0.108908	0.015174
HNRNPA2B1	JAG1	0.149256	0.000854612
HNRNPA2B1	KITLG	0.0876419	0.0508806
HNRNPA2B1	KL	0.0020455	0.963707
HNRNPA2B1	LTB	-0.161467	0.000306269
HNRNPA2B1	NMB	0.0366857	0.41433
HNRNPA2B1	NTS	-0.0762233	0.089607
HNRNPA2B1	OGN	-0.0926782	0.0389189
HNRNPA2B1	PDGFB	0.199859	7.45e-06
HNRNPA2B1	PTHLH	0.0918675	0.0406659
HNRNPA2B1	SCGB3A1	-0.208698	2.84e-06
HNRNPA2B1	AIMP1	0.439497	0
HNRNPA2B1	TNFSF13	-0.156647	0.000463282
HNRNPA2B1	ADIPOR2	0.355602	3.13e-16
HNRNPA2B1	ADRB1	0.0712728	0.112527
HNRNPA2B1	ADRB2	-0.016332	0.716359
HNRNPA2B1	CSF2RB	-0.00304695	0.945961
HNRNPA2B1	FGFR2	0.034099	0.448024
HNRNPA2B1	HTR3A	0.0210001	0.640473
HNRNPA2B1	IL1R2	-0.032376	0.471303
HNRNPA2B1	IL20RB	0.156592	0.000465445
HNRNPA2B1	IL22RA1	0.242012	4.68e-08
HNRNPA2B1	LGR4	0.228052	2.98e-07
HNRNPA2B1	LIFR	0.21092	2.22e-06
HNRNPA2B1	LTBR	0.193535	1.45e-05
HNRNPA2B1	MC1R	0.259452	4.96e-09
HNRNPA2B1	MET	0.140511	0.00170358
HNRNPA2B1	NR0B2	-0.140207	0.00172843
HNRNPA2B1	NR2F2	0.261422	3.77e-09
HNRNPA2B1	NR3C2	0.0267939	0.551094
HNRNPA2B1	PPARD	0.344338	3.61e-15
HNRNPA2B1	RARG	0.157449	0.000432793
HNRNPA2B1	RORA	0.0856033	0.0565282
HNRNPA2B1	TNFRSF10C	-0.0693254	0.122689
HNRNPA2B1	TNFRSF11A	0.160747	0.000326031
HNRNPA2B1	TNFRSF13C	-0.0132349	0.768434
HNRNPA2B1	TNFRSF14	-0.0593328	0.186579
HNRNPA2B1	TNFRSF17	-0.319299	4.07e-13
HNRNPA2B1	TNFRSF19	-0.0104166	0.816752
HNRNPA2B1	TNFRSF1A	0.0987036	0.0278221
HNRNPA2B1	TUBB3	0.250887	1.6e-08
HNRNPA2B1	VIPR1	-0.00684412	0.878989
HNRNPA2B1	ITGAL	0.0327861	0.465702
HNRNPA2B1	PAK1	0.307833	2.95e-12
HNRNPA2B1	LCK	-0.0640459	0.153915
HNRNPA2B1	CD247	-0.0706679	0.115596
HNRNPA2B1	ZAP70	0.0248748	0.57998
HNRNPA2B1	SHC3	-0.00502627	0.910973
HNRNPA2B1	PRKCA	0.265485	2.12e-09
HNRNPA2B1	BID	0.0711382	0.113188
HNRNPA2B1	PTPRC	-0.0309775	0.490676
HNRNPA2B1	ITK	-0.0162292	0.718067
HNRNPA2B1	NCK2	0.293109	3.29e-11
HNRNPA2B1	GRAP2	0.0322327	0.473269
HNRNPA2B1	PAK2	0.429619	0
HNRNPA2B1	PAK4	0.354985	3.61e-16
HNRNPA2B1	MAP3K8	0.0193016	0.667631
HNRNPA2B1	CTLA4	0.0503602	0.262363
HNRNPA2B1	CBLC	0.0534106	0.234524
HNRNPF	CD1D	-0.142445	0.00146717
HNRNPF	CD74	-0.190721	1.93e-05
HNRNPF	CTSL	0.23407	1.42e-07
HNRNPF	HLA-DMA	-0.192391	1.63e-05
HNRNPF	HLA-DOA	-0.0938291	0.0365484
HNRNPF	HLA-DOB	-0.209335	2.65e-06
HNRNPF	HLA-DPA1	-0.0784393	0.0806444
HNRNPF	HLA-DPB1	-0.171955	0.000119551
HNRNPF	HLA-DQA1	-0.0944406	0.0353396
HNRNPF	HLA-DQB1	-0.16377	0.000250288
HNRNPF	HLA-DRB1	-0.16176	0.000298553
HNRNPF	HLA-DRB5	-0.175035	8.97e-05
HNRNPF	HSPA1A	0.090186	0.0445014
HNRNPF	HSPA2	-0.00517426	0.908363
HNRNPF	HSPA4	0.400554	0
HNRNPF	HSPA6	0.107851	0.0161935
HNRNPF	HSP90AA1	0.420997	0
HNRNPF	CIITA	-0.141417	0.0015888
HNRNPF	PSMC1	0.42178	0
HNRNPF	PSMC3	0.287065	8.51e-11
HNRNPF	PSMC4	0.310799	1.78e-12
HNRNPF	PSMC5	0.236817	1e-07
HNRNPF	PSMC6	0.319782	3.74e-13
HNRNPF	PSMD1	0.438227	0
HNRNPF	PSMD2	0.438971	0
HNRNPF	PSMD4	0.272217	8.01e-10
HNRNPF	PSMD8	0.343429	4.35e-15
HNRNPF	PSMD11	0.358585	1.51e-16
HNRNPF	PSMD13	0.245455	3.3e-08
HNRNPF	PSME2	0.0728298	0.104853
HNRNPF	RELB	0.0967455	0.0310847
HNRNPF	RFXAP	0.17679	7.6e-05
HNRNPF	TAP1	0.229573	2.47e-07
HNRNPF	TAP2	0.179544	5.85e-05
HNRNPF	AP3B1	0.35466	3.89e-16
HNRNPF	PSME3	0.550371	0
HNRNPF	PSMD14	0.376542	0
HNRNPF	PROCR	0.0241328	0.591334
HNRNPF	ADRM1	0.206415	3.66e-06
HNRNPF	RAET1E	0.098145	0.0287213
HNRNPF	TMSB10	0.16628	0.000200262
HNRNPF	SFTPD	-0.180541	5.31e-05
HNRNPF	SERPIND1	-0.0952614	0.0337376
HNRNPF	S100P	0.138845	0.00193455
HNRNPF	S100A10	0.153115	0.000622856
HNRNPF	S100A11	0.124278	0.00555779
HNRNPF	S100A16	0.265858	2.01e-09
HNRNPF	WFDC2	-0.176729	7.65e-05
HNRNPF	ANOS1	-0.0428091	0.340773
HNRNPF	TLR2	-0.0965493	0.0314289
HNRNPF	BPIFB1	-0.0130672	0.771363
HNRNPF	OASL	0.126393	0.00479828
HNRNPF	CTSG	-0.111162	0.0131512
HNRNPF	PML	0.10778	0.0162642
HNRNPF	ISG20L2	0.5289	0
HNRNPF	TFRC	0.254743	9.5e-09
HNRNPF	GDF15	-0.0286478	0.523876
HNRNPF	NEDD4	0.317226	5.87e-13
HNRNPF	STAT1	0.320569	3.25e-13
HNRNPF	CCL20	0.0425585	0.343609
HNRNPF	PPIA	0.247612	2.48e-08
HNRNPF	NLRX1	0.130281	0.00364229
HNRNPF	ITGAV	0.237071	9.72e-08
HNRNPF	CACYBP	0.438712	0
HNRNPF	GNAI1	0.120685	0.00709863
HNRNPF	FURIN	0.116645	0.00927965
HNRNPF	ADAR	0.482753	0
HNRNPF	F2RL1	0.22812	2.95e-07
HNRNPF	TKFC	0.169666	0.000147494
HNRNPF	ELAVL1	0.488028	0
HNRNPF	SOD1	0.174346	9.57e-05
HNRNPF	DMBT1	-0.0874364	0.0514276
HNRNPF	RELA	0.398905	0
HNRNPF	IL1A	0.0465713	0.300116
HNRNPF	PTX3	0.0243889	0.587404
HNRNPF	SYTL1	-0.155536	0.000508835
HNRNPF	MAP2K1	0.321531	2.74e-13
HNRNPF	NDRG1	0.180887	5.14e-05
HNRNPF	TRIM22	-0.0597131	0.183767
HNRNPF	LANCL1	0.295257	2.33e-11
HNRNPF	PPP4C	0.250888	1.6e-08
HNRNPF	HMGB1	0.377024	0
HNRNPF	HGF	-0.0361388	0.421326
HNRNPF	PLSCR1	0.346844	2.15e-15
HNRNPF	PIK3CG	0.0182834	0.684193
HNRNPF	ARRB1	0.15385	0.000585951
HNRNPF	TBK1	0.401321	0
HNRNPF	BIRC5	0.417861	0
HNRNPF	VTN	-0.0279721	0.533715
HNRNPF	OAS1	0.252382	1.31e-08
HNRNPF	AGER	-0.108351	0.0157039
HNRNPF	ACTG1	0.343325	4.44e-15
HNRNPF	XCL2	0.00545099	0.903519
HNRNPF	CXCR4	-0.0721112	0.108333
HNRNPF	CXCR6	0.019134	0.670345
HNRNPF	PPARG	0.0989072	0.0275004
HNRNPF	MIF	0.137994	0.00206342
HNRNPF	CD79A	-0.197167	9.91e-06
HNRNPF	CD79B	-0.203425	5.07e-06
HNRNPF	VAV2	0.39936	0
HNRNPF	RAC1	0.247867	2.4e-08
HNRNPF	PPP3CA	0.248088	2.33e-08
HNRNPF	KRAS	0.425463	0
HNRNPF	NRAS	0.517358	0
HNRNPF	CD19	-0.193955	1.39e-05
HNRNPF	AKT2	0.246303	2.95e-08
HNRNPF	CD22	-0.196478	1.07e-05
HNRNPF	PLCG2	-0.138084	0.00204944
HNRNPF	CX3CL1	-0.0723492	0.107171
HNRNPF	CXCL17	-0.179001	6.16e-05
HNRNPF	SEMA3A	0.175867	8.3e-05
HNRNPF	SEMA3C	0.0490661	0.274835
HNRNPF	SEMA4G	0.191144	1.85e-05
HNRNPF	SEMA7A	0.124568	0.00544777
HNRNPF	ACKR1	-0.145083	0.00119327
HNRNPF	PLAUR	0.143947	0.00130489
HNRNPF	ROBO2	-0.144166	0.00128259
HNRNPF	BMP1	0.0411311	0.360049
HNRNPF	BMP5	-0.000360011	0.993611
HNRNPF	BMP7	-0.054424	0.225841
HNRNPF	ADA2	-0.053279	0.23568
HNRNPF	CMTM7	0.00680834	0.879617
HNRNPF	CTF1	-0.0578287	0.19801
HNRNPF	EREG	0.0443375	0.323802
HNRNPF	VEGFD	-0.144742	0.00121328
HNRNPF	GAL	0.131771	0.00324961
HNRNPF	GDF10	-0.127153	0.00452435
HNRNPF	GHRL	-0.282675	1.67e-10
HNRNPF	GMFB	0.470332	0
HNRNPF	GREM1	0.157509	0.000430575
HNRNPF	HDGF	0.516397	0
HNRNPF	HDGFL3	0.155519	0.000509547
HNRNPF	IL11	0.0948196	0.0346076
HNRNPF	IL24	-0.120811	0.00703888
HNRNPF	IL33	-0.100589	0.0249633
HNRNPF	INHBA	0.0986005	0.0279862
HNRNPF	JAG1	0.10379	0.0206901
HNRNPF	KITLG	0.224712	4.46e-07
HNRNPF	KL	0.00361242	0.935952
HNRNPF	LTB	-0.193849	1.4e-05
HNRNPF	NMB	0.117714	0.00865128
HNRNPF	NTS	0.0292523	0.515283
HNRNPF	OGN	-0.134415	0.0026956
HNRNPF	PDGFB	0.0864196	0.0542072
HNRNPF	PTHLH	0.126362	0.00480872
HNRNPF	SCGB3A1	-0.235195	1.23e-07
HNRNPF	AIMP1	0.462802	0
HNRNPF	TNFSF13	-0.00852091	0.849659
HNRNPF	ADIPOR2	0.311413	1.61e-12
HNRNPF	ADRB1	-0.0618698	0.168469
HNRNPF	ADRB2	-0.106304	0.0177936
HNRNPF	CSF2RB	-0.0290017	0.518759
HNRNPF	FGFR2	0.0245719	0.584602
HNRNPF	HTR3A	0.0147235	0.743343
HNRNPF	IL1R2	0.15127	0.000725216
HNRNPF	IL20RB	0.0539494	0.229832
HNRNPF	IL22RA1	0.195641	1.12e-05
HNRNPF	LGR4	0.300761	9.56e-12
HNRNPF	LIFR	0.087244	0.0519442
HNRNPF	LTBR	0.209029	2.74e-06
HNRNPF	MC1R	-0.02617	0.560406
HNRNPF	MET	0.104293	0.0200795
HNRNPF	NR0B2	-0.0704848	0.116567
HNRNPF	NR2F2	0.196187	1.1e-05
HNRNPF	NR3C2	-0.0253675	0.572496
HNRNPF	PPARD	0.237738	8.93e-08
HNRNPF	RARG	0.105383	0.0188107
HNRNPF	RORA	-0.0647404	0.149493
HNRNPF	TNFRSF10C	0.0340393	0.44882
HNRNPF	TNFRSF11A	0.192665	1.58e-05
HNRNPF	TNFRSF13C	-0.171806	0.000121206
HNRNPF	TNFRSF14	-0.275156	5.19e-10
HNRNPF	TNFRSF17	-0.197684	9.38e-06
HNRNPF	TNFRSF19	-0.014752	0.742777
HNRNPF	TNFRSF1A	0.190764	1.92e-05
HNRNPF	TUBB3	0.276087	4.52e-10
HNRNPF	VIPR1	-0.095561	0.033213
HNRNPF	ITGAL	-0.127763	0.00435768
HNRNPF	PAK1	0.298083	1.48e-11
HNRNPF	LCK	-0.00469246	0.916864
HNRNPF	CD247	-0.0902595	0.0443276
HNRNPF	ZAP70	-0.18219	4.52e-05
HNRNPF	SHC3	-0.112646	0.0120067
HNRNPF	PRKCA	0.106896	0.0171656
HNRNPF	BID	0.252123	1.36e-08
HNRNPF	PTPRC	0.00197033	0.96504
HNRNPF	ITK	-0.0646784	0.149883
HNRNPF	NCK2	0.216186	1.22e-06
HNRNPF	GRAP2	-0.0771637	0.085708
HNRNPF	PAK2	0.53231	0
HNRNPF	PAK4	0.299578	1.16e-11
HNRNPF	MAP3K8	-0.0311215	0.488662
HNRNPF	CTLA4	-0.104227	0.020158
HNRNPF	CBLC	0.236515	1.04e-07
RBM14	CD1D	-0.0579652	0.196952
RBM14	CD74	-0.0723446	0.107193
RBM14	CTSL	0.0647631	0.149349
RBM14	HLA-DMA	-0.0996867	0.0262982
RBM14	HLA-DOA	0.0106095	0.813419
RBM14	HLA-DOB	-0.156373	0.000474127
RBM14	HLA-DPA1	-0.0754177	0.0930514
RBM14	HLA-DPB1	-0.0993534	0.0268066
RBM14	HLA-DQA1	-0.0402728	0.370166
RBM14	HLA-DQB1	-0.0497431	0.268261
RBM14	HLA-DRB1	-0.119925	0.00747024
RBM14	HLA-DRB5	-0.0946662	0.0349023
RBM14	HSPA1A	0.304231	5.39e-12
RBM14	HSPA2	0.200836	6.71e-06
RBM14	HSPA4	0.357911	1.79e-16
RBM14	HSPA6	0.267751	1.53e-09
RBM14	HSP90AA1	0.390302	0
RBM14	CIITA	0.169571	0.000148768
RBM14	PSMC1	0.300005	1.08e-11
RBM14	PSMC3	0.258202	5.9e-09
RBM14	PSMC4	0.316437	6.74e-13
RBM14	PSMC5	0.474165	0
RBM14	PSMC6	0.167468	0.000179991
RBM14	PSMD1	0.417199	0
RBM14	PSMD2	0.435771	0
RBM14	PSMD4	0.258963	5.31e-09
RBM14	PSMD8	0.129956	0.00372822
RBM14	PSMD11	0.440729	0
RBM14	PSMD13	0.104172	0.0202242
RBM14	PSME2	0.0747543	0.0959705
RBM14	RELB	0.225215	4.2e-07
RBM14	RFXAP	0.306531	3.67e-12
RBM14	TAP1	0.170799	0.000132972
RBM14	TAP2	0.259308	5.06e-09
RBM14	AP3B1	0.268454	1.38e-09
RBM14	PSME3	0.48173	0
RBM14	PSMD14	0.123946	0.00568616
RBM14	PROCR	-0.0654379	0.145149
RBM14	ADRM1	0.431378	0
RBM14	RAET1E	-0.0227793	0.612306
RBM14	TMSB10	-0.111769	0.0126926
RBM14	SFTPD	-0.0596687	0.184094
RBM14	SERPIND1	-0.0495182	0.270536
RBM14	S100P	-0.112144	0.0123956
RBM14	S100A10	-0.0207165	0.644881
RBM14	S100A11	-0.0649738	0.148028
RBM14	S100A16	0.027312	0.543417
RBM14	WFDC2	-0.146481	0.00106806
RBM14	ANOS1	0.0647192	0.149626
RBM14	TLR2	0.00268566	0.95236
RBM14	BPIFB1	-0.072811	0.104958
RBM14	OASL	-0.0179852	0.689074
RBM14	CTSG	-0.0763983	0.0888709
RBM14	PML	0.227579	3.16e-07
RBM14	ISG20L2	0.532468	0
RBM14	TFRC	0.295951	2.09e-11
RBM14	GDF15	0.0605956	0.177364
RBM14	NEDD4	0.210268	2.38e-06
RBM14	STAT1	0.23369	1.49e-07
RBM14	CCL20	-0.106243	0.0178595
RBM14	PPIA	0.0675688	0.132477
RBM14	NLRX1	0.383775	0
RBM14	ITGAV	0.073531	0.101545
RBM14	CACYBP	0.240468	6.3e-08
RBM14	GNAI1	0.175794	8.36e-05
RBM14	FURIN	0.127994	0.00428721
RBM14	ADAR	0.521912	0
RBM14	F2RL1	0.0419005	0.351128
RBM14	TKFC	0.428643	0
RBM14	ELAVL1	0.602278	0
RBM14	SOD1	0.0965064	0.0315046
RBM14	DMBT1	-0.0239117	0.594737
RBM14	RELA	0.542847	0
RBM14	IL1A	0.019045	0.671894
RBM14	PTX3	0.0784903	0.080447
RBM14	SYTL1	0.0909689	0.0426794
RBM14	MAP2K1	0.250525	1.68e-08
RBM14	NDRG1	0.204319	4.6e-06
RBM14	TRIM22	0.0542884	0.226914
RBM14	LANCL1	0.313407	1.14e-12
RBM14	PPP4C	0.172937	0.000109159
RBM14	HMGB1	0.128099	0.0042556
RBM14	HGF	-0.0129667	0.772995
RBM14	PLSCR1	0.156811	0.000456886
RBM14	PIK3CG	-0.0385785	0.39065
RBM14	ARRB1	0.103903	0.0205506
RBM14	TBK1	0.326209	1.18e-13
RBM14	BIRC5	0.252646	1.26e-08
RBM14	VTN	0.0630346	0.16053
RBM14	OAS1	0.0950301	0.0342066
RBM14	AGER	0.0609197	0.175054
RBM14	ACTG1	0.308086	2.83e-12
RBM14	XCL2	-0.0731692	0.103255
RBM14	CXCR4	-0.104352	0.0200093
RBM14	CXCR6	-0.0536689	0.232266
RBM14	PPARG	-0.00801642	0.858464
RBM14	MIF	0.056159	0.211289
RBM14	CD79A	-0.190058	2.07e-05
RBM14	CD79B	-0.160956	0.000320175
RBM14	VAV2	0.501187	0
RBM14	RAC1	0.0906915	0.0433175
RBM14	PPP3CA	0.124643	0.00541946
RBM14	KRAS	0.336657	1.66e-14
RBM14	NRAS	0.201784	6.06e-06
RBM14	CD19	-0.0723072	0.107375
RBM14	AKT2	0.573752	0
RBM14	CD22	0.00294998	0.947678
RBM14	PLCG2	0.10156	0.0235936
RBM14	CX3CL1	0.0774904	0.0843873
RBM14	CXCL17	-0.128857	0.00403261
RBM14	SEMA3A	0.154126	0.000572604
RBM14	SEMA3C	0.0538506	0.230687
RBM14	SEMA4G	0.203764	4.89e-06
RBM14	SEMA7A	0.140661	0.00168405
RBM14	ACKR1	-0.0806779	0.0723452
RBM14	PLAUR	0.0144608	0.74768
RBM14	ROBO2	-0.0732777	0.10273
RBM14	BMP1	0.186057	3.09e-05
RBM14	BMP5	-0.00290961	0.948393
RBM14	BMP7	0.043547	0.33263
RBM14	ADA2	0.0901304	0.0446333
RBM14	CMTM7	0.106712	0.0173584
RBM14	CTF1	0.162778	0.000273105
RBM14	EREG	-0.0772863	0.0852105
RBM14	VEGFD	-0.0236499	0.598899
RBM14	GAL	0.0270064	0.548066
RBM14	GDF10	0.00342861	0.939225
RBM14	GHRL	-0.0277449	0.537046
RBM14	GMFB	0.146112	0.00109985
RBM14	GREM1	-0.0397162	0.376821
RBM14	HDGF	0.402191	0
RBM14	HDGFL3	0.242305	4.97e-08
RBM14	IL11	0.0931401	0.0379524
RBM14	IL24	-0.0304657	0.497872
RBM14	IL33	-0.149556	0.000834052
RBM14	INHBA	-0.00908072	0.839911
RBM14	JAG1	0.203728	4.91e-06
RBM14	KITLG	0.0828983	0.0648164
RBM14	KL	0.00960075	0.830878
RBM14	LTB	-0.0310476	0.489695
RBM14	NMB	0.0714506	0.111611
RBM14	NTS	-0.0099116	0.825549
RBM14	OGN	-0.0494744	0.270857
RBM14	PDGFB	0.209671	2.55e-06
RBM14	PTHLH	0.0474164	0.291311
RBM14	SCGB3A1	-0.0843194	0.0603454
RBM14	AIMP1	0.282734	1.66e-10
RBM14	TNFSF13	0.0174082	0.698553
RBM14	ADIPOR2	0.383048	0
RBM14	ADRB1	0.0481144	0.284369
RBM14	ADRB2	0.025374	0.572398
RBM14	CSF2RB	0.068198	0.128905
RBM14	FGFR2	0.123228	0.00597367
RBM14	HTR3A	-0.0146339	0.744851
RBM14	IL1R2	-0.0192487	0.668487
RBM14	IL20RB	0.0895525	0.0460234
RBM14	IL22RA1	0.302549	5.58e-12
RBM14	LGR4	0.127091	0.00456899
RBM14	LIFR	0.205536	4.03e-06
RBM14	LTBR	0.250343	1.72e-08
RBM14	MC1R	0.288307	7.02e-11
RBM14	MET	0.0625097	0.164047
RBM14	NR0B2	-0.00882811	0.844361
RBM14	NR2F2	0.240555	6.23e-08
RBM14	NR3C2	0.0900685	0.0447804
RBM14	PPARD	0.369861	1.93e-18
RBM14	RARG	0.255909	8.1e-09
RBM14	RORA	0.119835	0.0075153
RBM14	TNFRSF10C	-0.00444818	0.921177
RBM14	TNFRSF11A	0.147603	0.000976415
RBM14	TNFRSF13C	0.0445297	0.321707
RBM14	TNFRSF14	0.129269	0.00391599
RBM14	TNFRSF17	-0.319687	3.8e-13
RBM14	TNFRSF19	0.035329	0.431812
RBM14	TNFRSF1A	0.1397	0.00181268
RBM14	TUBB3	0.238427	8.18e-08
RBM14	VIPR1	0.0634563	0.157746
RBM14	ITGAL	0.105577	0.0185926
RBM14	PAK1	0.279238	2.82e-10
RBM14	LCK	0.0246766	0.583002
RBM14	CD247	-0.00825034	0.854379
RBM14	ZAP70	0.127769	0.00435591
RBM14	SHC3	0.0408311	0.363565
RBM14	PRKCA	0.221277	6.71e-07
RBM14	BID	0.108027	0.0160193
RBM14	PTPRC	-0.0202394	0.652517
RBM14	ITK	-0.00659085	0.883435
RBM14	NCK2	0.37674	0
RBM14	GRAP2	0.109032	0.0150582
RBM14	PAK2	0.399588	0
RBM14	PAK4	0.495616	0
RBM14	MAP3K8	-0.0421881	0.347828
RBM14	CTLA4	0.0245956	0.58424
RBM14	CBLC	0.131756	0.00327458
HNRNPH3	CD1D	-0.0641773	0.15307
HNRNPH3	CD74	-0.134229	0.00273286
HNRNPH3	CTSL	0.00167816	0.970222
HNRNPH3	HLA-DMA	-0.162078	0.00029037
HNRNPH3	HLA-DOA	-0.0146696	0.744163
HNRNPH3	HLA-DOB	-0.131293	0.00338627
HNRNPH3	HLA-DPA1	-0.0839449	0.0614981
HNRNPH3	HLA-DPB1	-0.140181	0.00174713
HNRNPH3	HLA-DQA1	-0.0434145	0.333984
HNRNPH3	HLA-DQB1	-0.0972449	0.0302229
HNRNPH3	HLA-DRB1	-0.155921	0.00049258
HNRNPH3	HLA-DRB5	-0.151726	0.000698542
HNRNPH3	HSPA1A	0.235185	1.23e-07
HNRNPH3	HSPA2	0.154201	0.000569014
HNRNPH3	HSPA4	0.3796	0
HNRNPH3	HSPA6	0.121489	0.00672421
HNRNPH3	HSP90AA1	0.395476	0
HNRNPH3	CIITA	0.0870595	0.0524438
HNRNPH3	PSMC1	0.353098	5.56e-16
HNRNPH3	PSMC3	0.183042	4.16e-05
HNRNPH3	PSMC4	0.197967	9.11e-06
HNRNPH3	PSMC5	0.436825	0
HNRNPH3	PSMC6	0.273221	6.91e-10
HNRNPH3	PSMD1	0.504439	0
HNRNPH3	PSMD2	0.374366	0
HNRNPH3	PSMD4	0.192636	1.59e-05
HNRNPH3	PSMD8	0.0567829	0.206254
HNRNPH3	PSMD11	0.503345	0
HNRNPH3	PSMD13	0.0810169	0.0711515
HNRNPH3	PSME2	0.028647	0.523888
HNRNPH3	RELB	0.0759249	0.090868
HNRNPH3	RFXAP	0.418534	0
HNRNPH3	TAP1	0.116798	0.00918722
HNRNPH3	TAP2	0.235952	1.12e-07
HNRNPH3	AP3B1	0.340539	7.75e-15
HNRNPH3	PSME3	0.451377	0
HNRNPH3	PSMD14	0.169267	0.000152944
HNRNPH3	PROCR	-0.0669586	0.136016
HNRNPH3	ADRM1	0.24879	2.12e-08
HNRNPH3	RAET1E	-0.0377884	0.400433
HNRNPH3	TMSB10	-0.1733	0.000105539
HNRNPH3	SFTPD	-0.118168	0.00839619
HNRNPH3	SERPIND1	-0.0658173	0.142869
HNRNPH3	S100P	-0.134635	0.00265216
HNRNPH3	S100A10	0.0202661	0.652089
HNRNPH3	S100A11	-0.0824026	0.0664387
HNRNPH3	S100A16	-0.0269891	0.548195
HNRNPH3	WFDC2	-0.155311	0.000518509
HNRNPH3	ANOS1	0.064324	0.152132
HNRNPH3	TLR2	0.0206061	0.646644
HNRNPH3	BPIFB1	-0.151686	0.000691932
HNRNPH3	OASL	0.000416119	0.992615
HNRNPH3	CTSG	-0.0919024	0.0405598
HNRNPH3	PML	0.124763	0.0053748
HNRNPH3	ISG20L2	0.443755	0
HNRNPH3	TFRC	0.221466	6.56e-07
HNRNPH3	GDF15	-0.0570821	0.20387
HNRNPH3	NEDD4	0.281586	1.98e-10
HNRNPH3	STAT1	0.307939	2.9e-12
HNRNPH3	CCL20	-0.0273004	0.543589
HNRNPH3	PPIA	0.0310411	0.489787
HNRNPH3	NLRX1	0.186503	2.96e-05
HNRNPH3	ITGAV	0.220413	7.43e-07
HNRNPH3	CACYBP	0.267799	1.52e-09
HNRNPH3	GNAI1	0.179845	5.68e-05
HNRNPH3	FURIN	0.0858067	0.0559422
HNRNPH3	ADAR	0.532971	0
HNRNPH3	F2RL1	0.0916556	0.0411332
HNRNPH3	TKFC	0.248172	2.3e-08
HNRNPH3	ELAVL1	0.534387	0
HNRNPH3	SOD1	0.150543	0.000769668
HNRNPH3	DMBT1	-0.076076	0.0902259
HNRNPH3	RELA	0.411262	0
HNRNPH3	IL1A	0.00802258	0.858406
HNRNPH3	PTX3	0.167546	0.000178739
HNRNPH3	SYTL1	-0.0463285	0.302533
HNRNPH3	MAP2K1	0.261679	3.63e-09
HNRNPH3	NDRG1	0.224628	4.51e-07
HNRNPH3	TRIM22	0.0760906	0.0901637
HNRNPH3	LANCL1	0.413705	0
HNRNPH3	PPP4C	-0.00711048	0.874318
HNRNPH3	HMGB1	0.261024	3.98e-09
HNRNPH3	HGF	0.124995	0.00528905
HNRNPH3	PLSCR1	0.212107	1.94e-06
HNRNPH3	PIK3CG	0.016248	0.717755
HNRNPH3	ARRB1	0.140612	0.00169038
HNRNPH3	TBK1	0.413547	0
HNRNPH3	BIRC5	0.217858	1e-06
HNRNPH3	VTN	0.0519781	0.247326
HNRNPH3	OAS1	0.0986089	0.0279727
HNRNPH3	AGER	0.00556409	0.901493
HNRNPH3	ACTG1	0.217374	1.06e-06
HNRNPH3	XCL2	-0.0501526	0.264438
HNRNPH3	CXCR4	-0.0256798	0.567776
HNRNPH3	CXCR6	-0.0248311	0.580646
HNRNPH3	PPARG	-0.0359421	0.423859
HNRNPH3	MIF	-0.1326	0.00307953
HNRNPH3	CD79A	-0.195319	1.2e-05
HNRNPH3	CD79B	-0.210988	2.2e-06
HNRNPH3	VAV2	0.464781	0
HNRNPH3	RAC1	0.164844	0.0002276
HNRNPH3	PPP3CA	0.283579	1.46e-10
HNRNPH3	KRAS	0.463922	0
HNRNPH3	NRAS	0.296497	1.91e-11
HNRNPH3	CD19	-0.108331	0.0157234
HNRNPH3	AKT2	0.3917	0
HNRNPH3	CD22	-0.0170459	0.704529
HNRNPH3	PLCG2	0.151385	0.000718408
HNRNPH3	CX3CL1	0.109146	0.0149524
HNRNPH3	CXCL17	-0.124761	0.00537527
HNRNPH3	SEMA3A	0.135444	0.00249781
HNRNPH3	SEMA3C	0.123065	0.00604045
HNRNPH3	SEMA4G	0.225649	3.99e-07
HNRNPH3	SEMA7A	0.0859861	0.0554297
HNRNPH3	ACKR1	-0.112925	0.0117964
HNRNPH3	PLAUR	-0.0380692	0.396941
HNRNPH3	ROBO2	0.020654	0.645879
HNRNPH3	BMP1	0.123397	0.00590466
HNRNPH3	BMP5	0.0697597	0.120358
HNRNPH3	BMP7	0.0789285	0.0787637
HNRNPH3	ADA2	0.119454	0.00770882
HNRNPH3	CMTM7	0.0827395	0.0653324
HNRNPH3	CTF1	0.112802	0.0118886
HNRNPH3	EREG	-0.000246035	0.995634
HNRNPH3	VEGFD	-0.00798314	0.859095
HNRNPH3	GAL	-0.0332277	0.459846
HNRNPH3	GDF10	-0.00620791	0.890202
HNRNPH3	GHRL	-0.0794975	0.0766299
HNRNPH3	GMFB	0.260244	4.44e-09
HNRNPH3	GREM1	0.0108447	0.809362
HNRNPH3	HDGF	0.373744	0
HNRNPH3	HDGFL3	0.369167	3.54e-18
HNRNPH3	IL11	0.111224	0.0131351
HNRNPH3	IL24	0.00104582	0.98144
HNRNPH3	IL33	-0.103755	0.0207329
HNRNPH3	INHBA	0.129665	0.00380682
HNRNPH3	JAG1	0.219684	8.1e-07
HNRNPH3	KITLG	0.140067	0.00176247
HNRNPH3	KL	0.122978	0.00607681
HNRNPH3	LTB	-0.135173	0.00254848
HNRNPH3	NMB	-0.0489312	0.276158
HNRNPH3	NTS	-0.0291227	0.517147
HNRNPH3	OGN	-0.00847125	0.850525
HNRNPH3	PDGFB	0.205513	4.04e-06
HNRNPH3	PTHLH	0.131124	0.00342781
HNRNPH3	SCGB3A1	-0.192807	1.56e-05
HNRNPH3	AIMP1	0.390944	0
HNRNPH3	TNFSF13	-0.14409	0.00129028
HNRNPH3	ADIPOR2	0.410559	0
HNRNPH3	ADRB1	0.123262	0.00593188
HNRNPH3	ADRB2	0.0145951	0.745419
HNRNPH3	CSF2RB	0.0523314	0.244124
HNRNPH3	FGFR2	0.170531	0.00013628
HNRNPH3	HTR3A	-0.066267	0.140152
HNRNPH3	IL1R2	-0.0959747	0.0324559
HNRNPH3	IL20RB	0.108647	0.0154203
HNRNPH3	IL22RA1	0.245483	2.96e-08
HNRNPH3	LGR4	0.164781	0.000228881
HNRNPH3	LIFR	0.298907	1.29e-11
HNRNPH3	LTBR	0.139868	0.00178949
HNRNPH3	MC1R	0.164333	0.000238147
HNRNPH3	MET	0.117053	0.00903526
HNRNPH3	NR0B2	-0.0377795	0.400675
HNRNPH3	NR2F2	0.345994	2.57e-15
HNRNPH3	NR3C2	0.113751	0.0111904
HNRNPH3	PPARD	0.274884	5.41e-10
HNRNPH3	RARG	0.158924	0.000381566
HNRNPH3	RORA	0.236584	1.03e-07
HNRNPH3	TNFRSF10C	-0.0532606	0.235842
HNRNPH3	TNFRSF11A	0.0936973	0.0368134
HNRNPH3	TNFRSF13C	0.0432761	0.335529
HNRNPH3	TNFRSF14	-0.0593453	0.186486
HNRNPH3	TNFRSF17	-0.235793	1.14e-07
HNRNPH3	TNFRSF19	0.107852	0.016193
HNRNPH3	TNFRSF1A	0.102769	0.0219783
HNRNPH3	TUBB3	0.149171	0.000860513
HNRNPH3	VIPR1	0.0438383	0.329283
HNRNPH3	ITGAL	0.0881627	0.0495159
HNRNPH3	PAK1	0.276787	4.07e-10
HNRNPH3	LCK	-0.000866939	0.984614
HNRNPH3	CD247	-0.0195994	0.662816
HNRNPH3	ZAP70	0.0473333	0.292159
HNRNPH3	SHC3	0.0476897	0.288538
HNRNPH3	PRKCA	0.275026	5.29e-10
HNRNPH3	BID	-0.00121796	0.978386
HNRNPH3	PTPRC	0.0400494	0.372829
HNRNPH3	ITK	0.0540081	0.229325
HNRNPH3	NCK2	0.370265	1.14e-18
HNRNPH3	GRAP2	0.106772	0.0172953
HNRNPH3	PAK2	0.482363	0
HNRNPH3	PAK4	0.331559	4.37e-14
HNRNPH3	MAP3K8	0.0657285	0.143369
HNRNPH3	CTLA4	0.0707294	0.115279
HNRNPH3	CBLC	0.0396367	0.377778
TRA2B	CD1D	-0.0371412	0.408555
TRA2B	CD74	-0.0697455	0.120434
TRA2B	CTSL	0.221625	6.44e-07
TRA2B	HLA-DMA	-0.0796701	0.0759907
TRA2B	HLA-DOA	0.0233815	0.602934
TRA2B	HLA-DOB	-0.0999105	0.0259616
TRA2B	HLA-DPA1	-0.00815865	0.85598
TRA2B	HLA-DPB1	-0.0884082	0.0488832
TRA2B	HLA-DQA1	-0.000277706	0.995072
TRA2B	HLA-DQB1	-0.113463	0.0113983
TRA2B	HLA-DRB1	-0.0904235	0.0439418
TRA2B	HLA-DRB5	-0.080927	0.0714666
TRA2B	HSPA1A	0.182485	4.4e-05
TRA2B	HSPA2	0.0799083	0.0751158
TRA2B	HSPA4	0.521063	0
TRA2B	HSPA6	0.230324	2.26e-07
TRA2B	HSP90AA1	0.570221	0
TRA2B	CIITA	0.0765879	0.0880764
TRA2B	PSMC1	0.55735	0
TRA2B	PSMC3	0.349306	1.28e-15
TRA2B	PSMC4	0.318014	5.11e-13
TRA2B	PSMC5	0.324265	1.68e-13
TRA2B	PSMC6	0.442571	0
TRA2B	PSMD1	0.5271	0
TRA2B	PSMD2	0.664799	0
TRA2B	PSMD4	0.211347	2.11e-06
TRA2B	PSMD8	0.248507	2.2e-08
TRA2B	PSMD11	0.469807	0
TRA2B	PSMD13	0.24202	5.16e-08
TRA2B	PSME2	0.206603	3.58e-06
TRA2B	RELB	0.135853	0.00242294
TRA2B	RFXAP	0.393356	0
TRA2B	TAP1	0.23993	6.75e-08
TRA2B	TAP2	0.260423	4.33e-09
TRA2B	AP3B1	0.394755	0
TRA2B	PSME3	0.527009	0
TRA2B	PSMD14	0.396376	0
TRA2B	PROCR	0.0232105	0.605589
TRA2B	ADRM1	0.265114	2.24e-09
TRA2B	RAET1E	0.0899515	0.0450598
TRA2B	TMSB10	-0.0210091	0.640218
TRA2B	SFTPD	-0.0891756	0.0469492
TRA2B	SERPIND1	-0.0208276	0.643219
TRA2B	S100P	-0.0720446	0.10866
TRA2B	S100A10	0.046396	0.301828
TRA2B	S100A11	-0.0319986	0.476489
TRA2B	S100A16	0.0451653	0.314844
TRA2B	WFDC2	-0.187842	2.59e-05
TRA2B	ANOS1	0.0878119	0.0504315
TRA2B	TLR2	0.0251318	0.576069
TRA2B	BPIFB1	-0.177955	6.63e-05
TRA2B	OASL	0.097252	0.0302108
TRA2B	CTSG	-0.0843715	0.060169
TRA2B	PML	0.172136	0.00011757
TRA2B	ISG20L2	0.512591	0
TRA2B	TFRC	0.514677	0
TRA2B	GDF15	-0.052288	0.244516
TRA2B	NEDD4	0.328565	7.64e-14
TRA2B	STAT1	0.374259	0
[truncated: 263,199+ more rows]
